# Supplementary material for: PfGCN5 is essential for Plasmodium falciparum survival and transmission and regulates Pf H2B.Z acetylation and chromatin structure
Source: Nucleic Acids Res. 2025 Mar 29;53(6):gkaf218. doi: 10.1093/nar/gkaf218 (PMC11954527; doi:10.1093/nar/gkaf218)
Supplement: gkaf218_Supplemental_Files [file gkaf218_supplemental_files.zip]

Archive with 2 entries (2 files):
- suppl_tables_R3_NAR-00584-X-2024.xlsx
- suppl_table_legends_suppl_figs_and_legends_R3.pdf
