# Supplementary material for: PfGCN5 is essential for Plasmodium falciparum survival and transmission and regulates Pf H2B.Z acetylation and chromatin structure
Source: Nucleic Acids Res. 2025 Mar 29;53(6):gkaf218. doi: 10.1093/nar/gkaf218 (PMC11954527; doi:10.1093/nar/gkaf218)
Supplement: gkaf218_Supplemental_Files [file gkaf218_supplemental_files.zip › suppl_tables_R3_NAR-00584-X-2024.xlsx]

## Sheet: Guide to tables
Suppl table 1	Differential gene expression analysis of biological triplicates of (Pfgcn5:∆BRD/DMSO control) at 26 hours post invasion (64 hours post induction of knockout of the Pfgcn5 bromodomain)
Suppl table 2	Differential gene expression analysis of biological triplicates of (Pfgcn5:∆BRD/DMSO control) at 30 hours post invasion (68 hours post induction of knockout of the Pfgcn5 bromodomain)
Suppl table 3	Differential gene expression analysis of biological triplicates of (Pfgcn5:∆BRD/DMSO control) at 38 hours post invasion (76 hours post induction of knockout of the Pfgcn5 bromodomain)
Suppl table 4	Size factor normalised log2 readcounts from Deseq2 of RNAseq of all replicates from the Pfgcn5:∆BRD and DMSO control timecourse, samples from 10, 26, 30, 34 and 38 hpi. Samples are named as e.g. G5_10_R1_D or G5_10_R1_R (GCN5 10 hpi replicate 1 DMSO or RAPA)
Suppl table 5	Euchromatic genes upregulated in differential gene expression analysis of biological triplicates of (Pfgcn5:∆BRD/DMSO control) at any of 26, 30 or 38 hours post invasion
Suppl table 6	Euchromatic genes downregulated in differential gene expression analysis of biological triplicates of (Pfgcn5:∆BRD/DMSO control) at any of 26, 30 or 38 hours post invasion
Suppl table 7	Gene ontology analysis of euchromatic genes down-regulated in Pfgcn5:∆BRD compared to dmso controls at 26, 30 and 38h post invasion. P values are from Fishers exact tests, FDR from Benjamini Hochberg. Nested terms are redundant
Suppl table 8	Gene ontology analysis of euchromatic genes up-regulated in Pfgcn5:∆BRD compared to dmso controls at 26, 30 and 38h post invasion. P values are from Fishers exact tests, FDR from Benjamini Hochberg. Nested terms are redundant
Suppl table 9	Genes closest to summits of MSPC consensus peaks of ChIP PfGCN5::TY1/input
Suppl table 10	Size factor normalised log2 readcounts from Deseq2 of RNAseq of both replicates from the PfGCN5::TY1 schizont ChIP.
Suppl table 11	Genes intersecting or near broad GCN5 peaks
Suppl table 12	Genes implicated in gametocytogenesis and gametocyte development. Genes that are proposed to positively contribute to gametocytogenesis or gametocyte development plus the gametocytogenesis repressors HP1 and HDA2 obtained from curated lists (33) of “gametocyte development” (44), “gametocyte IMC and plate formation” (45), “Model for the regulation of commitment and gametocytogenesis” (35), protein…
Suppl table 13	Heterochromatic genes upregulated in differential gene expression analysis of biological triplicates of (Pfgcn5:∆BRD/DMSO control) at any of 26, 30 or 38 hours post invasion
Suppl table 14	Gene ontology analysis of heterochromatic genes up-regulated in Pfgcn5:∆BRD compared to dmso controls at 26, 30 and 38h post invasion. P values are from Fishers exact tests, FDR from Benjamini Hochberg. Nested terms are redundant
Suppl table 15	Genes closest to summits of MSPC consensus peaks of ChIP Pf H2B.Z/input in Pfgcn5:∆BRD
Suppl table 16	Genes closest to summits of MSPC consensus peaks of ChIP Pf H2B.Zac/input in Pfgcn5:∆BRD
Suppl table 17	Genes closest to summits of MSPC consensus peaks of ChIP Pf H2B.Z/input in NF54::diCre-(Pfgcn5:loxP) DMSO treated controls
Suppl table 18	Genes closest to summits of MSPC consensus peaks of ChIP Pf H2B.Zac/input in NF54::diCre-(Pfgcn5:loxP) DMSO treated controls

## Sheet: S1_DGE_26hpi
geneid	baseMean	log2FoldChange	lfcSE	stat	pvalue	padj
PF3D7_0900100	889.606	0.349944	0.392021	0.892666	0.372036	0.882373
PF3D7_0900200	199.911	0.485819	0.432293	1.12382	0.26109	0.786934
PF3D7_0900300	8.56343	0.169566	0.802935	0.211182	0.832745	1
PF3D7_0900350	0.520914	0.180278	4.20207	0.0429021	0.96578	1
PF3D7_0900400	86.0931	-0.0966472	0.42634	-0.226691	0.820664	1
PF3D7_0900500	62.0998	-0.328752	0.729771	-0.450486	0.65236	0.979385
PF3D7_0900600	17.726	1.06086	0.624795	1.69793	0.0895207	0.471983
PF3D7_0900700	8.10735	-0.636515	0.602567	-1.05634	0.290814	0.815032
PF3D7_0900800	40.1866	0.908579	0.897845	1.01196	0.311559	0.832503
PF3D7_1214000	601.798	-1.59615	0.26961	-5.92022	3.21503e-09	7.22996e-07
PF3D7_0901000	1.76443	0.270824	2.14549	0.126229	0.89955	1
PF3D7_0901100	3.25241	0.525147	1.11755	0.469908	0.638421	0.977846
PF3D7_0901200	2.43775	1.25381	1.53386	0.817422	0.413687	0.900129
PF3D7_0901300	13.716	-0.708573	0.431034	-1.64389	0.100199	0.505819
PF3D7_0901400	25.2566	0.318859	0.461448	0.690996	0.489568	0.941413
PF3D7_0901500	85.5523	0.171215	0.392043	0.436725	0.662311	0.980896
PF3D7_0901600	23.6789	0.644324	0.537052	1.19974	0.230239	0.74903
PF3D7_0901700	1867.25	-0.361865	0.311575	-1.16141	0.245477	0.765874
PF3D7_0901800	941.054	-0.358999	0.291554	-1.23133	0.2182	0.731535
PF3D7_0901900	170.335	0.258636	0.740933	0.349068	0.727038	1
PF3D7_0902000	1097.31	-0.428605	0.169903	-2.52265	0.0116474	0.12355
PF3D7_0902100	176.81	-0.114539	0.341993	-0.334916	0.737688	1
PF3D7_0902200	1772.22	0.0307419	0.0860753	0.357151	0.720979	0.997701
PF3D7_0902300	2841.42	0.23776	0.24932	0.953636	0.340268	0.858612
PF3D7_0902400	451.922	-0.39976	0.334829	-1.19392	0.232507	0.750611
PF3D7_0902500	6082.71	0.421414	0.164452	2.56253	0.0103912	0.113878
PF3D7_0902600	791.501	-0.151445	0.278578	-0.543635	0.586693	0.972961
PF3D7_0902700	1081.1	-0.200615	0.163045	-1.23043	0.218535	0.731643
PF3D7_0902800	1760.65	-0.54102	0.185813	-2.91163	0.00359545	0.0551338
PF3D7_0902900	49.6934	0.063328	0.497665	0.12725	0.898742	1
PF3D7_0903000	541.462	0.0174944	0.256439	0.0682203	0.94561	1
PF3D7_0903100	355.491	-0.109722	0.322798	-0.339907	0.733926	1
PF3D7_0903200	6052.91	-0.485468	0.234321	-2.07181	0.0382831	0.283055
PF3D7_0903300	3161.43	-0.104815	0.293928	-0.356602	0.72139	0.997701
PF3D7_0903400	24589.6	-0.0492696	0.475397	-0.103639	0.917456	1
PF3D7_0903500	5908.82	-0.0766683	0.215434	-0.355879	0.721931	0.997713
PF3D7_0903600	1225.72	-0.153267	0.257912	-0.594263	0.552336	0.962503
PF3D7_0903700	2690.99	-0.752071	0.350291	-2.14699	0.0317944	0.249272
PF3D7_0903800	123.206	0.323019	0.479018	0.674337	0.500097	0.944292
PF3D7_0903900	13606.4	-0.184732	0.396925	-0.465408	0.64164	0.978745
PF3D7_0904000	7699.95	-0.137354	0.294145	-0.466959	0.64053	0.978483
PF3D7_0904100	1925.79	-0.0962823	0.308906	-0.311687	0.755278	1
PF3D7_0904200	117.023	0.485625	0.29202	1.66299	0.0963154	0.496269
PF3D7_0904300	93.2256	-0.291878	0.400412	-0.728945	0.466036	0.933099
PF3D7_0904400	565.589	-0.356571	0.305966	-1.16539	0.24386	0.765874
PF3D7_0904500	611.233	-0.27376	0.38465	-0.711711	0.476644	0.936477
PF3D7_0904600	8142.34	-0.0157007	0.177212	-0.0885982	0.929401	1
PF3D7_0904700	202.534	0.162773	0.346551	0.469696	0.638572	0.977846
PF3D7_0715900	2206.24	-1.37756	0.223625	-6.16013	7.26834e-10	1.77664e-07
PF3D7_0904900	5894.91	0.055433	0.194154	0.285511	0.775253	1
PF3D7_0905000	111.538	-0.457139	0.54976	-0.831524	0.405678	0.894004
PF3D7_0905100	3374.54	-0.0680363	0.182322	-0.373166	0.709025	0.99309
PF3D7_0905200	2835.71	-0.219195	0.126054	-1.73889	0.0820533	0.447868
PF3D7_0905300	254.402	0.738672	0.271163	2.72409	0.00644796	0.0816451
PF3D7_0905400	15122.9	0.676072	0.361122	1.87214	0.0611869	0.378014
PF3D7_0905500	121.274	1.04901	0.591627	1.7731	0.0762124	0.430166
PF3D7_0905600	17.5942	0.207025	0.483799	0.427916	0.668713	0.983008
PF3D7_0905700	1505.32	-0.164249	0.287912	-0.570483	0.56835	0.969832
PF3D7_0905800	2399.87	-0.203785	0.138975	-1.46635	0.142554	0.603494
PF3D7_0905900	2701.06	0.0331117	0.220656	0.150061	0.880717	1
PF3D7_0906000	2352.45	-0.316895	0.316877	-1.00006	0.317283	0.837497
PF3D7_0906100	928.661	-0.543616	0.549338	-0.989583	0.322378	0.842198
PF3D7_0906200	341.321	-0.20793	0.548869	-0.378834	0.704811	0.991356
PF3D7_0906300	872.049	0.105686	0.280399	0.376914	0.706238	0.992121
PF3D7_0906400	231.786	0.477245	0.627286	0.76081	0.446771	0.922723
PF3D7_0906500	6204.63	0.183355	0.370544	0.494827	0.620722	0.97653
PF3D7_0906600	8983.17	0.475534	0.381594	1.24618	0.212699	0.725165
PF3D7_0906700	576.209	-0.177876	0.182542	-0.974437	0.32984	0.84744
PF3D7_0906800	165.032	0.0899764	0.397021	0.226629	0.820712	1
PF3D7_0906890	28.936	-0.155215	0.746287	-0.207983	0.835242	1
PF3D7_0906910	1348.21	0.0778191	0.203535	0.382337	0.702211	0.990411
PF3D7_0907000	904.538	-0.0224082	0.42386	-0.052867	0.957838	1
PF3D7_0907100	1525.1	-0.229282	0.19394	-1.18223	0.237115	0.756562
PF3D7_0907200	3999.43	0.19738	0.191693	1.02967	0.303167	0.824978
PF3D7_0907300	503.196	-0.0808196	0.283402	-0.285177	0.775509	1
PF3D7_0907400	6938.88	-0.0396708	0.15556	-0.255019	0.798709	1
PF3D7_0907500	270.942	0.328502	0.333008	0.986469	0.323903	0.842305
PF3D7_0907600	2338.07	0.127379	0.173397	0.734609	0.462577	0.929638
PF3D7_0907700	8237.7	-0.122478	0.257327	-0.475963	0.6341	0.97692
PF3D7_0907800	1399.14	-0.184247	0.197633	-0.932269	0.351197	0.867266
PF3D7_0907900	1805.54	-0.483142	0.303548	-1.59165	0.111464	0.539385
PF3D7_0908000	915.832	-0.454114	0.210996	-2.15224	0.0313788	0.247239
PF3D7_0908100	66.35	0.377091	0.367777	1.02532	0.30521	0.826591
PF3D7_0908200	672.615	-0.668142	0.234876	-2.84466	0.00444587	0.0631179
PF3D7_0908300	1085.7	-0.0691841	0.175369	-0.394506	0.693207	0.988694
PF3D7_0908400	288.926	0.177551	0.404673	0.438751	0.660842	0.980896
PF3D7_0908500	500.83	-0.0476218	0.31711	-0.150174	0.880627	1
PF3D7_0908600	1504.69	-0.106042	0.12862	-0.824458	0.409679	0.896193
PF3D7_0908700	371.655	-0.189594	0.212528	-0.89209	0.372344	0.882373
PF3D7_0908800	815.463	-0.00938309	0.352892	-0.0265891	0.978787	1
PF3D7_0908900	820.275	-0.0396656	0.228931	-0.173264	0.862444	1
PF3D7_0909000	46.6301	0.273095	0.374885	0.728477	0.466322	0.933308
PF3D7_1366500	1954.74	-1.33397	0.409497	-3.25758	0.00112368	0.0232254
PF3D7_0909200	72.4939	-0.466648	0.563544	-0.82806	0.407637	0.894509
PF3D7_0909300	2885.9	-0.0414655	0.340654	-0.121723	0.903118	1
PF3D7_0909400	5987.88	-0.159202	0.195695	-0.81352	0.41592	0.902122
PF3D7_0909500	142.837	0.139688	0.508923	0.274477	0.783718	1
PF3D7_0909600	1001.53	-0.244576	0.349081	-0.700628	0.483535	0.939169
PF3D7_0909700	2234.47	0.151689	0.206095	0.736016	0.461721	0.929638
PF3D7_0909800	1355.25	0.0113577	0.443027	0.0256366	0.979547	1
PF3D7_0909900	5464.71	0.0967024	0.222181	0.435242	0.663387	0.981374
PF3D7_0910000	152.919	0.368318	0.38621	0.953673	0.340249	0.858612
PF3D7_0910100	7969.24	-0.0576491	0.225963	-0.255127	0.798625	1
PF3D7_0910200	4361.79	0.439717	0.261459	1.68178	0.0926119	0.482543
PF3D7_0910300	1240.66	-0.0381525	0.179563	-0.212474	0.831737	1
PF3D7_0910400	1917.17	-0.263777	0.130113	-2.02729	0.0426325	0.304162
PF3D7_0910500	561.643	0.115118	0.357809	0.32173	0.747658	1
PF3D7_0910600	367.988	-0.0103416	0.356276	-0.0290269	0.976843	1
PF3D7_0910700	104.42	-0.228068	0.329861	-0.691407	0.48931	0.941413
PF3D7_0910800	1888.46	-0.165155	0.155179	-1.06429	0.287199	0.812189
PF3D7_1015800	2986.44	-1.2938	0.181728	-7.11945	1.08362e-12	4.33886e-10
PF3D7_0911000	465.126	0.092774	0.372989	0.248731	0.803569	1
PF3D7_0911100	2121.02	0.543625	0.205171	2.64962	0.00805823	0.0961854
PF3D7_0911200	239.026	-0.141724	0.283094	-0.500626	0.616634	0.97653
PF3D7_0911300	90.6897	0.318379	0.490914	0.648544	0.516633	0.95196
PF3D7_0911400	1678.8	0.0292763	0.463746	0.0631299	0.949663	1
PF3D7_0911500	49.1604	-0.00864141	0.406429	-0.0212618	0.983037	1
PF3D7_0911600	576.021	-0.433588	0.275607	-1.57321	0.11567	0.548905
PF3D7_0911700	1459.25	0.206938	0.209635	0.987137	0.323575	0.842305
PF3D7_0911800	556.545	0.20588	0.194551	1.05823	0.289948	0.814613
PF3D7_0911900	14067	0.33504	0.120997	2.76899	0.00562308	0.0742089
PF3D7_0912000	3363.33	-0.120066	0.462564	-0.259567	0.795198	1
PF3D7_0912100	941.468	0.201318	0.27906	0.721413	0.470656	0.934849
PF3D7_0912200	291.959	0.489276	0.273296	1.79028	0.0734093	0.423724
PF3D7_0912400	3396.16	-0.159447	0.132403	-1.20426	0.228489	0.748029
PF3D7_0912500	6426.04	-0.0304796	0.257725	-0.118264	0.905858	1
PF3D7_0912600	251.788	-0.0555104	0.69245	-0.0801652	0.936106	1
PF3D7_0912700	193.12	0.12965	0.276712	0.468538	0.6394	0.978151
PF3D7_0912800	2878.41	-0.202916	0.233109	-0.870476	0.38404	0.885506
PF3D7_0912900	3684.43	-0.254844	0.188956	-1.34869	0.177436	0.678536
PF3D7_0913000	4144.36	0.0537046	0.422689	0.127055	0.898897	1
PF3D7_0913100	464.933	-0.506877	0.336524	-1.50621	0.132013	0.583473
PF3D7_0913150	17.0729	-0.0276552	0.580923	-0.0476056	0.962031	1
PF3D7_0913200	11499.4	-0.291608	0.209914	-1.38918	0.164778	0.648166
PF3D7_0913300	3940.73	-0.000763539	0.193877	-0.00393826	0.996858	1
PF3D7_0913400	286.085	-0.227548	0.212237	-1.07214	0.283657	0.808788
PF3D7_0913500	530.659	0.281515	0.239074	1.17752	0.238988	0.75758
PF3D7_0715400	572.432	-1.27716	0.266686	-4.78899	1.6762e-06	0.000129091
PF3D7_0913700	2469.06	0.0527263	0.153812	0.342796	0.731752	1
PF3D7_0913800	803.867	1.23323	0.704337	1.75092	0.0799605	0.443731
PF3D7_0913900	809.534	-0.0619527	0.417785	-0.148288	0.882115	1
PF3D7_0914000	1150.16	-0.189398	0.150899	-1.25513	0.209431	0.72183
PF3D7_0914100	1840.92	0.0481352	0.319934	0.150453	0.880407	1
PF3D7_0914200	1577.24	0.0887674	0.375687	0.23628	0.813215	1
PF3D7_0914300	2365.86	0.0149095	0.242689	0.0614348	0.951013	1
PF3D7_0914400	370.295	0.213651	0.473246	0.451459	0.651659	0.979385
PF3D7_0914500	3938.06	0.0453629	0.223953	0.202556	0.839482	1
PF3D7_0914600	663.533	-0.0768455	0.22814	-0.336835	0.736241	1
PF3D7_0914700	1380.2	0.214582	0.302732	0.70882	0.478436	0.936968
PF3D7_1015700	362.118	-1.25448	0.336116	-3.73227	0.00018976	0.0062025
PF3D7_0914900	1960.16	-0.159711	0.254602	-0.627299	0.530463	0.95685
PF3D7_0915000	1146.1	0.051968	0.214592	0.242171	0.808648	1
PF3D7_0915100	2198.68	0.347492	0.402921	0.862432	0.38845	0.886308
PF3D7_0915200	212.194	0.427417	0.183884	2.32439	0.0201046	0.184385
PF3D7_0915300	1083.05	-0.217118	0.248853	-0.872472	0.382951	0.885506
PF3D7_0915400	52476.9	-0.258144	0.217481	-1.18697	0.235239	0.75271
PF3D7_0915500	56.7808	0.0879625	0.718096	0.122494	0.902508	1
PF3D7_0915600	1049.25	0.107908	0.432138	0.249707	0.802814	1
PF3D7_0915700	344.198	-0.274849	0.295415	-0.930381	0.352174	0.867625
PF3D7_0915800	63.9485	-0.307501	0.391328	-0.785788	0.431992	0.914404
PF3D7_0915900	716.87	0.019519	0.224242	0.0870445	0.930636	1
PF3D7_0916000	1198.13	0.186767	0.220344	0.847616	0.396652	0.889316
PF3D7_0916100	355.833	0.410789	0.211823	1.9393	0.0524647	0.344839
PF3D7_0916200	2988.28	-0.278752	0.236311	-1.1796	0.238159	0.75758
PF3D7_0916300	147.117	0.0645357	0.325415	0.198318	0.842796	1
PF3D7_0916400	1213.53	0.0623711	0.420871	0.148195	0.882189	1
PF3D7_0916500	1237.89	-0.194202	0.190475	-1.01957	0.307934	0.828524
PF3D7_0916600	392.674	-0.0251626	0.373578	-0.0673558	0.946298	1
PF3D7_0916700	11247.8	0.138017	0.315389	0.437609	0.66167	0.980896
PF3D7_0916800	494.276	-0.26573	0.301951	-0.880045	0.378835	0.885506
PF3D7_0916900	910.66	-0.137015	0.812319	-0.168671	0.866055	1
PF3D7_0917000	3222.79	-0.44074	0.203021	-2.1709	0.0299386	0.240458
PF3D7_0917100	949.459	0.186476	0.197837	0.942574	0.345899	0.863162
PF3D7_0917200	81.6484	-0.167109	0.365611	-0.457068	0.647622	0.979139
PF3D7_0917300	190.342	0.257906	0.532448	0.484378	0.628118	0.976652
PF3D7_0917400	389.037	0.182909	0.335644	0.54495	0.585788	0.972961
PF3D7_0212900	1800.87	-1.21931	0.213028	-5.72372	1.04214e-08	1.8309e-06
PF3D7_0917600	5598.84	-0.121697	0.174222	-0.698516	0.484855	0.939854
PF3D7_0917700	47.3307	-0.137054	0.258858	-0.529456	0.596489	0.974118
PF3D7_0917800	160.964	0.186523	0.314857	0.592406	0.553579	0.962503
PF3D7_0917900	67525.6	-0.0442765	0.219542	-0.201677	0.840169	1
PF3D7_0918000	5003.21	-0.102909	0.346439	-0.297047	0.766431	1
PF3D7_0918100	2037.25	-0.150653	0.421354	-0.357544	0.720684	0.997701
PF3D7_0918200	594.927	-0.56765	0.297157	-1.91027	0.0560984	0.36044
PF3D7_0918300	3868.37	-0.216888	0.176308	-1.23017	0.218634	0.731643
PF3D7_0918400	391.927	0.06847	0.228863	0.299175	0.764806	1
PF3D7_0918500	2988.69	-0.44369	0.186885	-2.37414	0.0175901	0.166204
PF3D7_0918600	563.999	-0.0321674	0.191928	-0.167601	0.866897	1
PF3D7_0918700	2700.06	0.179779	0.273255	0.657917	0.510591	0.949254
PF3D7_0918800	1962.57	-0.169386	0.125069	-1.35434	0.175627	0.673978
PF3D7_0918900	6734.96	-0.193578	0.172193	-1.12419	0.260931	0.786934
PF3D7_0919000	21631.1	-0.225255	0.420563	-0.535604	0.592232	0.973635
PF3D7_0919100	4680.06	-0.118754	0.172873	-0.686942	0.492119	0.942066
PF3D7_0919200	199.049	0.548771	0.339325	1.61724	0.105826	0.525113
PF3D7_0919300	461.485	1.43102	0.675519	2.1184	0.0341413	0.261667
PF3D7_0919400	1206.34	0.163529	0.210158	0.778124	0.436496	0.917719
PF3D7_0919500	182.989	-0.182006	0.292116	-0.623059	0.533245	0.959023
PF3D7_0919600	362.674	-0.228242	0.566438	-0.402943	0.68699	0.987464
PF3D7_0919700	695.981	-0.388428	0.435659	-0.891587	0.372614	0.882373
PF3D7_0102300	2107.5	-1.19944	0.223743	-5.36081	8.28505e-08	1.0586e-05
PF3D7_0826400	489.125	-1.19931	0.243502	-4.92524	8.42571e-07	7.89489e-05
PF3D7_1236650	256.785	-1.19554	0.36077	-3.31384	0.000920237	0.0202093
PF3D7_0920100	631.136	0.15355	0.221051	0.694637	0.487283	0.940441
PF3D7_0920200	1740.37	-0.182265	0.169861	-1.07302	0.28326	0.808788
PF3D7_0920300	107.504	0.159601	0.317658	0.502429	0.615366	0.97653
PF3D7_0920400	2361.27	0.171146	0.42805	0.399828	0.689283	0.988694
PF3D7_0920500	551.537	0.122019	0.359699	0.339226	0.734439	1
PF3D7_0920600	993.008	-0.363029	0.227426	-1.59625	0.110433	0.537535
PF3D7_0920700	1041.09	-0.157056	0.199538	-0.7871	0.431223	0.914347
PF3D7_0920800	9081.35	-0.0807027	0.304755	-0.264811	0.791155	1
PF3D7_0920900	2286.38	-0.121816	0.16236	-0.750284	0.453084	0.92463
PF3D7_0921000	1970.9	-0.273682	0.485745	-0.563427	0.573144	0.970794
PF3D7_0921100	159.054	-0.38793	0.510768	-0.759503	0.447552	0.922723
PF3D7_0921200	3621.9	-0.0328591	0.380283	-0.0864071	0.931143	1
PF3D7_0921300	477.818	-0.371688	0.158426	-2.34614	0.0189691	0.176272
PF3D7_0921400	158.125	-0.65794	0.315127	-2.08786	0.0368104	0.277039
PF3D7_0921500	65.5889	-0.828553	0.695322	-1.19161	0.233414	0.751609
PF3D7_0921600	2504.97	-0.0207669	0.234882	-0.0884141	0.929548	1
PF3D7_0921700	2175.21	-0.105842	0.136727	-0.774117	0.438862	0.919071
PF3D7_0921800	2080.81	-0.172261	0.175006	-0.984315	0.324961	0.842626
PF3D7_0921900	5366.33	0.0712843	0.319071	0.223412	0.823215	1
PF3D7_0922000	383.569	0.521308	0.23678	2.20166	0.0276896	0.229983
PF3D7_0922100	25258.3	0.00833717	0.14936	0.0558195	0.955486	1
PF3D7_0922200	62461.8	-0.31231	0.343273	-0.909802	0.362927	0.879093
PF3D7_0922300	180.48	-0.13458	0.325846	-0.413016	0.679595	0.985673
PF3D7_0922400	526.92	-0.518928	0.382947	-1.35509	0.175389	0.673635
PF3D7_0922500	25694.9	-0.440713	0.280116	-1.57333	0.115644	0.548905
PF3D7_0922600	5772.5	-0.118322	0.159738	-0.740727	0.458859	0.928438
PF3D7_0922700	1978.48	0.193883	0.35619	0.544324	0.586219	0.972961
PF3D7_0922800	2254.62	0.0870375	0.251139	0.346571	0.728914	1
PF3D7_0922900	104.871	0.383831	0.358084	1.0719	0.283764	0.808788
PF3D7_0923000	1563.56	-0.0908554	0.170687	-0.532291	0.594524	0.974118
PF3D7_0923100	87.9239	0.13055	0.258613	0.504808	0.613694	0.97653
PF3D7_0923200	4195.04	-0.153401	0.127047	-1.20744	0.227263	0.747177
PF3D7_0923300	1111.42	0.102611	0.290609	0.35309	0.724021	0.998784
PF3D7_0923400	7880.76	0.201494	0.374501	0.538034	0.590554	0.972961
PF3D7_0923500	541.699	-0.304604	0.194728	-1.56425	0.117759	0.551699
PF3D7_0923600	416.603	-0.211533	0.330727	-0.639601	0.522432	0.952969
PF3D7_0923700	27.2584	0.0736075	0.508795	0.14467	0.884971	1
PF3D7_0923800	3413.97	-0.555702	0.312065	-1.78072	0.0749576	0.428355
PF3D7_0923900	5911.73	-0.071676	0.3915	-0.183081	0.854735	1
PF3D7_0924000	1447.73	0.0774402	0.429139	0.180455	0.856795	1
PF3D7_0924100	794.654	0.213839	0.285698	0.74848	0.454171	0.925126
PF3D7_0924200	1233.72	0.0013908	0.293182	0.00474382	0.996215	1
PF3D7_0924300	419.205	-0.339985	0.188754	-1.80121	0.0716702	0.417544
PF3D7_0924400	7616.76	0.0738261	0.122952	0.600448	0.548208	0.962503
PF3D7_0924500	990.922	0.0392039	0.21722	0.180481	0.856775	1
PF3D7_0831400	9016.31	-1.17487	0.259824	-4.52179	6.13186e-06	0.000348215
PF3D7_0924700	2225.45	0.189714	0.141635	1.33946	0.180421	0.684412
PF3D7_0924800	5.52502	0.809385	0.987414	0.819702	0.412386	0.89931
PF3D7_0924900	14.9118	0.683309	0.581188	1.17571	0.23971	0.75758
PF3D7_0925000	205.711	-0.362401	0.314413	-1.15263	0.249063	0.771478
PF3D7_0925100	112.299	0.260924	0.180823	1.44298	0.149027	0.617344
PF3D7_0925200	4027.47	0.38363	0.169284	2.2662	0.0234394	0.2059
PF3D7_0925300	1088.05	-0.542037	0.195152	-2.77751	0.00547778	0.0729764
PF3D7_0925400	275.279	-0.648245	0.455564	-1.42295	0.154751	0.628944
PF3D7_0925500	560.707	-0.351428	0.277336	-1.26716	0.2051	0.716223
PF3D7_0925600	215.984	-0.372804	0.42005	-0.887524	0.374797	0.882373
PF3D7_0925700	3047.28	-0.17286	0.294075	-0.587807	0.556662	0.963532
PF3D7_0925800	3358.55	-0.355629	0.237859	-1.49512	0.134882	0.588055
PF3D7_0925900	27957.8	-0.0159813	0.176269	-0.0906641	0.92776	1
PF3D7_0926000	2150.34	-0.331436	0.300468	-1.10307	0.269998	0.796866
PF3D7_0926100	28804.7	0.12057	0.279121	0.431962	0.665769	0.982618
PF3D7_0926200	123.061	0.0392506	0.484245	0.0810553	0.935398	1
PF3D7_0926300	1049.96	0.258511	0.195048	1.32538	0.185047	0.689419
PF3D7_0926400	808.25	0.356971	0.195167	1.82905	0.0673924	0.402751
PF3D7_0926500	2276.04	0.80366	0.276047	2.91132	0.00359909	0.0551338
PF3D7_0926600	74.0331	1.02175	0.435772	2.3447	0.0190425	0.176662
PF3D7_0926700	4144.41	-0.303419	0.282791	-1.07294	0.283296	0.808788
PF3D7_0926800	2237.2	0.20005	0.356251	0.561541	0.574429	0.970794
PF3D7_0926900	993.325	0.377773	0.325238	1.16153	0.245426	0.765874
PF3D7_0927000	442.741	0.171009	0.231584	0.738431	0.460252	0.928765
PF3D7_0927100	146.906	0.589493	0.226182	2.60628	0.00915322	0.104805
PF3D7_0933700	273.047	-1.15101	0.335439	-3.43137	0.000600541	0.0148081
PF3D7_0927300	811.534	0.572601	0.284119	2.01536	0.0438673	0.310216
PF3D7_0927400	51.0714	-0.00530799	0.29188	-0.0181855	0.985491	1
PF3D7_0927500	20.7104	-0.0223037	0.537004	-0.0415337	0.96687	1
PF3D7_1368800	1216.65	-1.14673	0.267881	-4.28074	1.86273e-05	0.000865478
PF3D7_0927700	1044.82	-0.0886172	0.205837	-0.430522	0.666816	0.983008
PF3D7_0927800	1123.93	0.0874827	0.278745	0.313845	0.753639	1
PF3D7_0927900	2337.1	-0.191515	0.316977	-0.604191	0.545716	0.962503
PF3D7_0928000	770.029	-0.0264743	0.538347	-0.0491771	0.960778	1
PF3D7_0928100	231.049	0.374017	0.348681	1.07266	0.283422	0.808788
PF3D7_0928200	1966.85	0.0392156	0.37816	0.103701	0.917406	1
PF3D7_0928300	418.949	0.299019	0.204104	1.46503	0.142913	0.604101
PF3D7_0928500	610.544	0.23781	0.30035	0.791775	0.428492	0.913762
PF3D7_0928600	243.969	-0.115251	0.328609	-0.350723	0.725796	0.999725
PF3D7_0928700	1262.05	-0.179754	0.248993	-0.721924	0.470341	0.934697
PF3D7_0928800	785.461	-0.315398	0.221694	-1.42267	0.154831	0.628944
PF3D7_0928900	662.567	-0.0740634	0.131302	-0.564071	0.572706	0.970794
PF3D7_0929000	2559.03	0.10246	0.215794	0.474803	0.634927	0.977159
PF3D7_1322000	1294.56	-1.13771	0.180401	-6.30657	2.8529e-10	8.01951e-08
PF3D7_0929200	6972.55	-0.0804147	0.333418	-0.241182	0.809414	1
PF3D7_0929300	993.865	0.120934	0.13968	0.865792	0.386604	0.885506
PF3D7_0929400	6430.14	0.34117	0.364909	0.934947	0.349816	0.866359
PF3D7_0929500	2.72607	1.12044	1.65527	0.676891	0.498475	0.943069
PF3D7_0929600	169.673	1.16475	0.600715	1.93894	0.0525081	0.344839
PF3D7_0929700	89.5352	-0.608419	0.568443	-1.07033	0.284472	0.808788
PF3D7_0929800	0.773053	-0.961386	2.44032	-0.393959	0.693611	0.988694
PF3D7_0929900	164.16	-0.881067	0.345655	-2.54898	0.0108038	0.117257
PF3D7_0930000	51.8161	-0.176527	0.449149	-0.393025	0.694301	0.988694
PF3D7_0930100	1440.99	-0.197543	0.249415	-0.792025	0.428346	0.913762
PF3D7_0930200	450.897	0.870939	0.457259	1.9047	0.0568195	0.363346
PF3D7_0930300	29179.6	0.598036	0.301696	1.98225	0.0474514	0.32454
PF3D7_0930400	7009.9	0.20716	0.138358	1.49728	0.134321	0.588055
PF3D7_0930500	3668.19	0.197987	0.201195	0.984052	0.32509	0.842626
PF3D7_0930600	2173.41	0.162497	0.113394	1.43303	0.15185	0.622808
PF3D7_0930700	828.956	0.0146287	0.597673	0.0244761	0.980473	1
PF3D7_0930800	2295.71	-0.16633	0.308973	-0.538331	0.590348	0.972961
PF3D7_0930900	141.307	-0.397901	0.34218	-1.16284	0.244894	0.765874
PF3D7_0931000	1546.39	-0.0886676	0.324536	-0.273213	0.784689	1
PF3D7_0931100	13837.2	0.297573	0.217213	1.36996	0.170699	0.663011
PF3D7_0931200	192.531	-0.272889	0.577594	-0.472458	0.6366	0.977513
PF3D7_1455200	926.063	-1.12037	0.376922	-2.97242	0.00295457	0.0477316
PF3D7_0931400	3323.67	-0.0631104	0.427725	-0.147549	0.882699	1
PF3D7_0931500	26.4215	0.175615	0.513527	0.341979	0.732367	1
PF3D7_0931600	7.30512	0.383884	0.838669	0.45773	0.647147	0.979139
PF3D7_0931700	86.6058	0.5137	0.355597	1.44461	0.148566	0.616965
PF3D7_0931800	3817.38	-0.193914	0.184409	-1.05154	0.293009	0.818329
PF3D7_0931900	83.9802	0.322447	0.323999	0.995208	0.319635	0.838405
PF3D7_0932000	62.5732	0.0659876	0.640604	0.103008	0.917956	1
PF3D7_0932100	1868.66	0.363376	0.21856	1.66259	0.0963938	0.496269
PF3D7_0932200	2305.85	-1.03796	0.605974	-1.71289	0.0867335	0.463189
PF3D7_0932300	3091.4	-0.379627	0.2426	-1.56483	0.117622	0.55152
PF3D7_0932400	881.977	-0.130618	0.169516	-0.770534	0.440983	0.921473
PF3D7_0932500	459.914	-0.179914	0.175097	-1.02751	0.304179	0.826591
PF3D7_0932600	295.776	-0.564742	0.25903	-2.18022	0.0292412	0.236879
PF3D7_0932700	518.021	-0.223835	0.266942	-0.838516	0.401741	0.890871
PF3D7_0932800	6752.27	-0.00941783	0.152392	-0.0618	0.950722	1
PF3D7_0932900	56.4487	0.376825	0.698876	0.539187	0.589758	0.972961
PF3D7_0933000	3141.37	0.0219174	0.143033	0.153232	0.878215	1
PF3D7_0933100	1002.16	0.0307517	0.160797	0.191245	0.848334	1
PF3D7_0933200	314.081	-0.21113	0.462012	-0.456979	0.647686	0.979139
PF3D7_0933300	1473.6	-0.251097	0.377207	-0.665675	0.505619	0.947596
PF3D7_0933400	141.709	-0.571766	0.322381	-1.77357	0.0761338	0.430166
PF3D7_0933500	933.258	0.253253	0.217929	1.16209	0.245198	0.765874
PF3D7_0933600	4769.78	-0.0830644	0.317855	-0.261328	0.79384	1
PF3D7_0105800	3268.28	-1.10188	0.207868	-5.30086	1.15257e-07	1.34995e-05
PF3D7_0933800	90.8828	0.501288	0.347759	1.44148	0.14945	0.617344
PF3D7_0933900	2281.37	-0.0119908	0.403034	-0.0297513	0.976265	1
PF3D7_0934000	979.006	-0.264153	0.278467	-0.948597	0.342826	0.861493
PF3D7_0934100	3674.05	-0.149398	0.150316	-0.993891	0.320276	0.838725
PF3D7_0934200	93.0047	-0.0237566	0.701759	-0.0338529	0.972994	1
PF3D7_0934300	206.645	-0.751418	0.342194	-2.19589	0.0281001	0.23131
PF3D7_0934400	1101.73	-0.257124	0.380241	-0.676214	0.498905	0.943438
PF3D7_0934500	3581.53	0.0485182	0.340536	0.142476	0.886704	1
PF3D7_0934600	257.375	0.0975866	0.2496	0.390972	0.695818	0.98936
PF3D7_0934700	4030.19	0.0880978	0.206922	0.425754	0.670287	0.983008
PF3D7_0934800	1654.47	-0.131466	0.273219	-0.481173	0.630393	0.976652
PF3D7_0934900	822.444	0.0633316	0.198771	0.318615	0.750018	1
PF3D7_0935000	2579.72	0.0410228	0.227925	0.179984	0.857165	1
PF3D7_0935100	624.243	-0.0382848	0.455577	-0.0840359	0.933028	1
PF3D7_0935200	6908.97	0.403304	0.212098	1.9015	0.0572366	0.364009
PF3D7_0935300	188.04	0.333803	0.417665	0.799214	0.424167	0.90983
PF3D7_0935390	6.87772	0.15716	1.03989	0.151132	0.879872	1
PF3D7_0935400	4.39388	2.14455	1.378	1.55628	0.119641	0.555859
PF3D7_0935500	1343.15	0.494618	0.349213	1.41638	0.156664	0.632248
PF3D7_0935600	26036	0.490043	0.278999	1.75643	0.0790149	0.440696
PF3D7_0935700	1829.77	0.0807499	0.257007	0.314193	0.753374	1
PF3D7_0935800	4504.33	-0.120018	0.251678	-0.476869	0.633455	0.97692
PF3D7_0935900	135269	0.297276	0.368854	0.805946	0.420274	0.907017
PF3D7_0936000	25735.7	0.20022	0.235929	0.848642	0.396081	0.889316
PF3D7_1239100	747.771	-1.09272	0.324324	-3.36921	0.000753853	0.017513
PF3D7_0936200	1362.94	-0.372743	0.309495	-1.20436	0.22845	0.748029
PF3D7_0936300	27850.6	0.0239042	0.36581	0.065346	0.947898	1
PF3D7_1309900	128.08	-1.07831	0.233707	-4.61394	3.95098e-06	0.000246804
PF3D7_1228000	249.076	-1.0693	0.270929	-3.9468	7.92036e-05	0.00291034
PF3D7_0704800	351.346	-1.06813	0.280338	-3.81015	0.000138879	0.00484957
PF3D7_0936700	397.478	0.281449	0.258581	1.08844	0.276403	0.803236
PF3D7_0936800	24965.5	0.280364	0.315615	0.888311	0.374373	0.882373
PF3D7_0309900	681.388	-1.05511	0.350922	-3.00668	0.00264118	0.0435446
PF3D7_0937000	146.611	1.91466	0.674293	2.83951	0.00451831	0.0639334
PF3D7_0937100	58.1091	1.83899	0.817986	2.24819	0.024564	0.212134
PF3D7_1410500	393.99	-1.05195	0.310538	-3.38752	0.000705284	0.0167304
PF3D7_0937300	5.94613	1.03446	0.942911	1.09709	0.2726	0.797376
PF3D7_0937400	8.53556	-0.100983	0.922421	-0.109476	0.912825	1
PF3D7_0937500	58.9321	0.213789	0.482174	0.443385	0.657487	0.980896
PF3D7_0937600	8.90614	1.98405	0.949203	2.09023	0.0365975	0.276176
PF3D7_0937700	70.0128	0.234111	0.510595	0.458506	0.646589	0.979139
PF3D7_0937800	4323.58	0.55304	0.441817	1.25174	0.210665	0.722771
PF3D7_1100100	4.95662	-0.298979	1.24124	-0.240871	0.809655	1
PF3D7_1100200	2.70108	-2.04317	5.66799	-0.360476	0.718491	0.996143
PF3D7_1100300	11.1336	0.285713	0.74052	0.385827	0.699625	0.990239
PF3D7_1100400	39.3837	0.185861	0.338152	0.549636	0.582569	0.972618
PF3D7_1100500	976.712	-0.0229566	0.322513	-0.0711806	0.943254	1
PF3D7_1100600	9.68746	2.22535	0.982419	2.26518	0.0235019	0.206001
PF3D7_1317100	9158.36	-1.05069	0.263159	-3.9926	6.53519e-05	0.00246583
PF3D7_1100800	385.144	0.465658	0.209757	2.21999	0.0264194	0.223354
PF3D7_1100900	3.3537	1.95322	1.38497	1.4103	0.158451	0.63675
PF3D7_1101000	0.99359	0.513508	2.21225	0.232121	0.816444	1
PF3D7_1101100	2235.84	0.00593346	0.318585	0.0186244	0.985141	1
PF3D7_1101200	486.286	0.104257	0.31627	0.329644	0.741669	1
PF3D7_1101300	59.2618	0.756063	0.353102	2.1412	0.032258	0.251532
PF3D7_1101400	0.375457	-0.993678	6.45106	-0.154033	0.877583	1
PF3D7_1101500	8.25474	0.3205	0.692329	0.46293	0.643415	0.979139
PF3D7_1101600	0.65086	-1.79325	6.42996	-0.278889	0.78033	1
PF3D7_1101700	155.997	0.451876	0.447406	1.00999	0.3125	0.833037
PF3D7_1101800	0.124184	1.8301	6.42416	0.284878	0.775738	1
PF3D7_1101900	0.138946	0	6.45106	0	1	1
PF3D7_1102100	0.504145	-1.85347	3.6832	-0.503223	0.614808	0.97653
PF3D7_1334500	3456.5	-1.04864	0.188856	-5.55258	2.81492e-08	4.05782e-06
PF3D7_1102300	60.4908	1.23076	0.569365	2.16163	0.0306469	0.243357
PF3D7_1102400	1533.02	0.00630523	0.240517	0.0262153	0.979086	1
PF3D7_1361600	271.321	-1.04011	0.300619	-3.4599	0.00054038	0.0136848
PF3D7_0929100	1121.3	-1.03374	0.143617	-7.19788	6.11558e-13	2.86515e-10
PF3D7_1102700	17251.5	0.400719	0.36491	1.09813	0.272148	0.797376
PF3D7_1102800	92367.8	0.383186	0.408547	0.937923	0.348284	0.864864
PF3D7_1102900	439.528	0.413369	0.295991	1.39656	0.162546	0.644762
PF3D7_1103000	75.3063	0.129229	0.471934	0.273829	0.784216	1
PF3D7_1103100	21582.2	-0.220326	0.430803	-0.511432	0.609049	0.974964
PF3D7_1103200	0.899511	0.380299	2.90337	0.130986	0.895787	1
PF3D7_1103300	1.31239	3.4144	2.35861	1.44763	0.147719	0.616082
PF3D7_1103400	2833.57	-0.277208	0.258064	-1.07418	0.282741	0.808788
PF3D7_1103500	85.4131	-0.0256783	0.376186	-0.0682596	0.945579	1
PF3D7_1103600	917.405	-0.148774	0.136144	-1.09277	0.274494	0.800418
PF3D7_1103700	2744.45	-0.243955	0.1117	-2.18401	0.0289614	0.23529
PF3D7_1103800	9902.6	-0.419843	0.178357	-2.35394	0.0185754	0.173381
PF3D7_1103900	0.0271447	0	6.45106	0	1	1
PF3D7_1104000	3823.78	-0.163274	0.173594	-0.94055	0.346936	0.863647
PF3D7_1104100	2471.76	0.0636727	0.364161	0.174848	0.861199	1
PF3D7_1104200	3925.64	0.05557	0.392533	0.141568	0.887421	1
PF3D7_1104300	943.724	0.00211701	0.198452	0.0106676	0.991489	1
PF3D7_1104400	2775.39	-0.0685526	0.359026	-0.190941	0.848572	1
PF3D7_1104500	55.2186	0.697725	0.459996	1.51681	0.129315	0.576078
PF3D7_1104600	132.543	0.866176	0.301496	2.87292	0.00406693	0.0598541
PF3D7_1104700	2018.9	-0.300154	0.322409	-0.930975	0.351867	0.867323
PF3D7_1104800	2113.9	-0.344669	0.13711	-2.51381	0.0119433	0.125928
PF3D7_1104900	1262.24	0.232608	0.346439	0.671427	0.501949	0.945379
PF3D7_1105000	9044.89	0.440043	0.363328	1.21114	0.22584	0.744677
PF3D7_1105100	17098.2	0.680439	0.520403	1.30752	0.191035	0.698053
PF3D7_1105200	125.962	0.180785	0.413118	0.43761	0.661669	0.980896
PF3D7_1105300	852.961	0.000310009	0.254389	0.00121864	0.999028	1
PF3D7_1105400	27071.5	-0.383395	0.320469	-1.19635	0.231559	0.749897
PF3D7_1105500	749.262	-0.23907	0.225928	-1.05817	0.28998	0.814613
PF3D7_1105600	7370.63	-0.144855	0.146956	-0.985703	0.324279	0.842305
PF3D7_1105700	4488.04	-0.122905	0.388017	-0.316753	0.751431	1
PF3D7_1105800	5379.95	-0.366745	0.238242	-1.53938	0.123711	0.564534
PF3D7_1105900	322.867	0.0165455	0.252574	0.0655076	0.94777	1
PF3D7_1106000	5512.44	-0.103292	0.173094	-0.596742	0.55068	0.962503
PF3D7_1106100	743.388	-0.124211	0.187712	-0.661709	0.508158	0.948179
PF3D7_1106200	196.966	-0.48711	0.465286	-1.0469	0.295144	0.819123
PF3D7_1106300	2810.96	-0.0844044	0.155832	-0.541637	0.588069	0.972961
PF3D7_1106400	147.625	-0.430057	0.455657	-0.943817	0.345263	0.863162
PF3D7_1106500	4241.71	-0.036667	0.223997	-0.163694	0.869972	1
PF3D7_1106600	1544.02	-0.226332	0.212626	-1.06446	0.287121	0.812189
PF3D7_1106700	2180.35	-0.035062	0.158976	-0.22055	0.825443	1
PF3D7_1106800	2417.33	-0.116857	0.226758	-0.515339	0.606316	0.974118
PF3D7_1106900	296.225	-0.124697	0.331894	-0.375712	0.707131	0.992685
PF3D7_1107000	1178.88	-0.202036	0.441245	-0.457878	0.64704	0.979139
PF3D7_1107100	1187.51	0.293168	0.245776	1.19283	0.232937	0.751333
PF3D7_1107200	2994.58	0.0885966	0.145984	0.606894	0.543921	0.962503
PF3D7_1107300	63676	0.0036677	0.207042	0.0177147	0.985866	1
PF3D7_1107400	1492.83	-0.459342	0.354458	-1.2959	0.195011	0.703239
PF3D7_1107500	1481.85	-0.0369589	0.241806	-0.152845	0.87852	1
PF3D7_1107600	77.1291	-0.21341	0.609506	-0.350136	0.726237	0.999725
PF3D7_1107700	5908.99	-0.154977	0.137378	-1.12811	0.259273	0.785785
PF3D7_1107800	11864.4	0.207236	0.275524	0.752152	0.45196	0.92463
PF3D7_1107900	1235.22	-0.0687566	0.405985	-0.169357	0.865515	1
PF3D7_1108000	4649.23	-0.0393392	0.324629	-0.121182	0.903547	1
PF3D7_1108100	262.09	0.383962	0.374531	1.02518	0.305278	0.826591
PF3D7_1108200	537.521	-0.202355	0.132548	-1.52666	0.126846	0.570046
PF3D7_1108300	254.641	-0.215037	0.25733	-0.835649	0.403353	0.891398
PF3D7_1108400	11467.3	-0.19702	0.226982	-0.867997	0.385396	0.885506
PF3D7_1108500	1819.68	0.00686115	0.428742	0.016003	0.987232	1
PF3D7_1108600	20766.7	-0.0348156	0.259975	-0.133919	0.893467	1
PF3D7_1108700	7799.97	-0.163586	0.121432	-1.34715	0.177933	0.679116
PF3D7_1108800	15.7177	-0.218046	1.00057	-0.217921	0.827491	1
PF3D7_1108900	646.648	-0.119456	0.368298	-0.324345	0.745677	1
PF3D7_1109000	27.045	0.217237	0.46069	0.471546	0.637251	0.977731
PF3D7_1109100	399.925	-0.0305134	0.55111	-0.0553671	0.955846	1
PF3D7_1109200	251.16	-0.121461	0.440885	-0.275494	0.782937	1
PF3D7_1109400	9586.84	-0.235381	0.188436	-1.24913	0.211617	0.723547
PF3D7_1109300	1.0934	0.419553	1.5473	0.271151	0.786275	1
PF3D7_1109500	16.7467	-0.0827345	0.606909	-0.136321	0.891567	1
PF3D7_1109600	2.00086	-0.273251	1.70022	-0.160715	0.872318	1
PF3D7_1109700	15.9009	-0.542496	0.480355	-1.12936	0.258744	0.785785
PF3D7_1109800	0.0931517	0	6.45106	0	1	1
PF3D7_1109900	13288.2	-0.206777	0.291133	-0.710251	0.477549	0.936477
PF3D7_1110000	623.026	-0.126632	0.280624	-0.451251	0.651808	0.979385
PF3D7_1110100	869.988	-0.132386	0.242983	-0.544837	0.585865	0.972961
PF3D7_1110200	14276.4	-0.142286	0.206701	-0.688367	0.491222	0.942066
PF3D7_1110300	3309.93	0.030275	0.346046	0.0874884	0.930283	1
PF3D7_1110400	63412.5	-0.069992	0.235524	-0.297176	0.766332	1
PF3D7_1110500	3544.06	-0.187211	0.175062	-1.0694	0.28489	0.809324
PF3D7_1110600	1016.36	-0.601372	0.386165	-1.55729	0.119401	0.555859
PF3D7_1110700	628.601	0.383319	0.35272	1.08675	0.277146	0.803509
PF3D7_1110800	125.75	0.372005	0.312246	1.19139	0.233502	0.751609
PF3D7_1110900	2650.92	0.0107662	0.175441	0.0613668	0.951067	1
PF3D7_1111000	816.282	-0.0492009	0.27827	-0.17681	0.859658	1
PF3D7_0419300	577.232	-1.03007	0.197312	-5.2205	1.78441e-07	1.92922e-05
PF3D7_1111200	1585.61	0.0337522	0.132909	0.253949	0.799535	1
PF3D7_1111300	271.556	-0.36159	0.47889	-0.755058	0.450214	0.924334
PF3D7_1111400	651.854	0.00805835	0.207693	0.0387993	0.96905	1
PF3D7_1111500	910.274	-0.0682507	0.206748	-0.330115	0.741313	1
PF3D7_1111600	102.542	-0.0204608	0.355466	-0.0575604	0.954099	1
PF3D7_1111700	606.348	-0.0991393	0.642979	-0.154187	0.877462	1
PF3D7_1111800	306.571	0.0311441	0.227224	0.137063	0.890981	1
PF3D7_1111900	221.098	0.327652	0.256684	1.27648	0.201787	0.71118
PF3D7_1112000	694.785	-0.258468	0.362333	-0.713343	0.475634	0.936477
PF3D7_1112100	5949.42	-0.181102	0.256107	-0.707133	0.479484	0.936968
PF3D7_1112200	174.068	0.0200355	0.241968	0.0828023	0.934009	1
PF3D7_1112300	448.019	-0.161033	0.231031	-0.697017	0.485792	0.939854
PF3D7_1112400	626.081	-0.470175	0.268052	-1.75404	0.0794229	0.441657
PF3D7_1112500	780.714	-0.0433745	0.449187	-0.0965624	0.923074	1
PF3D7_1112600	688.256	-0.14167	0.185841	-0.762318	0.44587	0.922723
PF3D7_1112700	292.017	0.216366	0.195162	1.10865	0.267581	0.794065
PF3D7_1112800	106.899	0.302886	0.623459	0.485816	0.627098	0.976652
PF3D7_1112900	51.145	1.12708	0.384819	2.92886	0.00340203	0.0529813
PF3D7_1113000	477.666	0.701155	0.348828	2.01003	0.0444281	0.312219
PF3D7_1113100	8843.71	0.0189228	0.176535	0.10719	0.914639	1
PF3D7_1113200	348.726	-0.244754	0.41754	-0.586181	0.557754	0.963938
PF3D7_1113300	1285.2	0.0767673	0.171477	0.447682	0.654383	0.980005
PF3D7_1113400	8427.99	-0.108645	0.330387	-0.32884	0.742277	1
PF3D7_1113500	1265.2	-0.387572	0.242889	-1.59567	0.110562	0.537699
PF3D7_1113600	1996.97	0.0168295	0.203218	0.0828149	0.933999	1
PF3D7_1113700	1544.02	-0.0399249	0.128902	-0.30973	0.756766	1
PF3D7_1113800	690.26	0.0878919	0.21749	0.40412	0.686125	0.987464
PF3D7_1113900	59.7663	0.44749	0.277406	1.61312	0.106718	0.527678
PF3D7_1114000	28.3238	1.18429	0.539579	2.19484	0.0281752	0.23158
PF3D7_1114100	2026.7	-0.0086877	0.230668	-0.0376633	0.969956	1
PF3D7_1114200	2291.37	0.17501	0.184538	0.948368	0.342942	0.861493
PF3D7_1114300	0.349518	0	6.45106	0	1	1
PF3D7_1114400	453.692	-0.0962593	0.339216	-0.28377	0.776587	1
PF3D7_1114500	201.636	-0.243144	0.267837	-0.907806	0.363981	0.880507
PF3D7_1114600	91.4185	-0.000138417	0.423447	-0.000326883	0.999739	1
PF3D7_1114700	11414.1	0.0678939	0.281433	0.241243	0.809367	1
PF3D7_1114800	100.182	0.849068	0.386351	2.19766	0.0279733	0.231274
PF3D7_1114900	567.304	0.243439	0.439945	0.55334	0.580031	0.971696
PF3D7_1115000	845.786	-0.36483	0.31699	-1.15092	0.249765	0.772801
PF3D7_1115100	328.283	0.25134	0.342213	0.734456	0.462671	0.929638
PF3D7_1115200	3363.39	0.282343	0.226914	1.24427	0.213399	0.725426
PF3D7_1115300	1714.96	-0.116072	0.30187	-0.38451	0.700601	0.990411
PF3D7_1115400	5269.04	-0.0748336	0.352619	-0.212222	0.831934	1
PF3D7_1115500	743.569	-0.127658	0.236304	-0.54023	0.589038	0.972961
PF3D7_1115600	2156.17	0.0424508	0.399958	0.106138	0.915473	1
PF3D7_1115700	13291.6	-0.342883	0.229675	-1.49291	0.135462	0.588055
PF3D7_1115800	6856.65	0.447153	0.431647	1.03592	0.300239	0.822546
PF3D7_1115900	496.555	0.117774	0.232849	0.505795	0.613	0.97653
PF3D7_1116000	2489.5	0.413915	0.386787	1.07014	0.284558	0.808788
PF3D7_1116100	3887.51	-0.0981243	0.241201	-0.406816	0.684143	0.987047
PF3D7_1116200	229.656	0.335557	0.361955	0.927069	0.353891	0.869355
PF3D7_1116300	942.111	-0.155354	0.492943	-0.315156	0.752643	1
PF3D7_1116400	836.347	-0.0395182	0.212522	-0.185949	0.852485	1
PF3D7_1116500	914.416	-0.476226	0.299666	-1.58919	0.112018	0.540626
PF3D7_1116600	2838.69	-0.378516	0.170457	-2.2206	0.0263784	0.223342
PF3D7_1116700	22508.9	0.0410298	0.262512	0.156297	0.875799	1
PF3D7_1116800	11256.3	0.116088	0.293398	0.395668	0.69235	0.988694
PF3D7_1116900	47.2621	-0.453491	0.563374	-0.804955	0.420845	0.907902
PF3D7_1117000	328.17	-0.434177	0.215658	-2.01326	0.044087	0.310443
PF3D7_0417200	1392.7	-1.0258	0.182672	-5.61555	1.95936e-08	2.97717e-06
PF3D7_1117200	169.064	-0.394576	0.221781	-1.77912	0.0752197	0.428355
PF3D7_1117300	420.354	0.153227	0.464533	0.329851	0.741512	1
PF3D7_1117400	1630.27	-0.305213	0.341868	-0.89278	0.371975	0.882373
PF3D7_1117500	868.82	-0.44929	0.531738	-0.844947	0.398141	0.889316
PF3D7_1117600	430.636	-0.415455	0.20375	-2.03904	0.0414457	0.299496
PF3D7_1117700	24585.5	-0.12741	0.447396	-0.284781	0.775812	1
PF3D7_1117800	2553.14	0.294382	0.182557	1.61255	0.106843	0.527829
PF3D7_1024700	915.481	-1.01804	0.162458	-6.26652	3.69214e-10	9.8844e-08
PF3D7_1118000	438.998	0.328956	0.382043	0.861045	0.389213	0.886777
PF3D7_1118100	428.337	-0.0479576	0.431471	-0.111149	0.911498	1
PF3D7_1118200	9709.19	-0.281598	0.116973	-2.40737	0.016068	0.154682
PF3D7_1118300	16132.9	0.127543	0.143139	0.891042	0.372907	0.882373
PF3D7_1118400	681.176	-0.201463	0.275127	-0.732257	0.464012	0.93034
PF3D7_1118500	8510	-0.0238849	0.277437	-0.0860913	0.931394	1
PF3D7_1118600	4091.5	-0.0251284	0.121128	-0.207454	0.835655	1
PF3D7_1118700	777.328	0.801569	0.406208	1.9733	0.0484619	0.328653
PF3D7_1118800	247.856	0.333096	0.175056	1.90279	0.0570676	0.363346
PF3D7_1118900	44.4616	0.476432	0.375603	1.26845	0.204638	0.715848
PF3D7_1119000	2678.87	-0.380813	0.133674	-2.84882	0.00438822	0.0627822
PF3D7_1119100	860.059	-0.22593	0.152813	-1.47848	0.13928	0.597736
PF3D7_1119200	837.758	0.162793	0.280907	0.579524	0.562236	0.966612
PF3D7_1119300	4877.49	-0.0848281	0.395053	-0.214726	0.829981	1
PF3D7_1119400	4225.44	0.095857	0.281642	0.34035	0.733593	1
PF3D7_1119500	667.619	0.0490776	0.175016	0.280418	0.779157	1
PF3D7_1119600	5665.59	-0.283616	0.168345	-1.68473	0.092041	0.480013
PF3D7_1119700	214.83	0.0465434	0.307929	0.15115	0.879857	1
PF3D7_1119800	1189.46	-0.226031	0.215613	-1.04832	0.294493	0.818829
PF3D7_1119900	5125.16	-0.13317	0.285633	-0.466228	0.641052	0.978745
PF3D7_1120000	21832.3	0.118237	0.180406	0.655395	0.512214	0.950061
PF3D7_1120100	30192.1	-0.205097	0.347254	-0.590626	0.554771	0.962974
PF3D7_1120200	792.361	0.0879066	0.332675	0.264242	0.791594	1
PF3D7_1120300	887.875	-0.232683	0.264498	-0.879717	0.379012	0.885506
PF3D7_1120400	1715.46	0.0734911	0.154943	0.474312	0.635277	0.977283
PF3D7_1120500	2961.59	-0.103566	0.282802	-0.366215	0.714204	0.9934
PF3D7_1120600	1907.8	0.0738323	0.311762	0.236823	0.812794	1
PF3D7_1120700	877.565	0.087116	0.447769	0.194556	0.845741	1
PF3D7_1120800	258.263	-0.474212	0.222699	-2.12939	0.0332224	0.256561
PF3D7_1120900	414.298	-0.442316	0.248165	-1.78235	0.0746927	0.428055
PF3D7_1121000	344.379	0.35446	0.240727	1.47245	0.140898	0.600106
PF3D7_1121100	5678.64	0.337536	0.351363	0.960647	0.33673	0.855826
PF3D7_1121200	147.466	-0.570139	0.222245	-2.56536	0.0103068	0.113174
PF3D7_1121300	1181.44	0.178667	0.38925	0.459002	0.646233	0.979139
PF3D7_1121400	18.36	0.748063	0.57782	1.29463	0.195448	0.703463
PF3D7_1121500	271.588	-0.764774	0.321672	-2.3775	0.0174306	0.165252
PF3D7_1121600	36258.7	-0.0300838	0.521003	-0.0577421	0.953954	1
PF3D7_1121700	3114.51	0.00852468	0.18524	0.0460198	0.963294	1
PF3D7_1121800	261.536	1.45616	0.671926	2.16715	0.0302237	0.242048
PF3D7_1121900	381.703	-0.039308	0.338936	-0.115975	0.907673	1
PF3D7_1122000	379.956	-0.515207	0.465178	-1.10755	0.268058	0.794666
PF3D7_1122100	318.839	-0.200971	0.620928	-0.323663	0.746193	1
PF3D7_1122200	1572.67	0.0850427	0.176105	0.482909	0.62916	0.976652
PF3D7_1122300	250.908	0.263098	0.602756	0.436492	0.66248	0.980896
PF3D7_1122400	2932.3	0.303833	0.148109	2.05141	0.0402268	0.292568
PF3D7_1122500	544.691	-0.303215	0.473681	-0.640125	0.522092	0.952969
PF3D7_1122600	225.272	0.933381	0.338111	2.76058	0.00576994	0.0756144
PF3D7_1122700	149.967	0.717874	0.492187	1.45854	0.144692	0.60842
PF3D7_1122800	1690.79	-0.128615	0.17855	-0.720332	0.47132	0.934991
PF3D7_1122900	878.451	0.241476	0.329503	0.732848	0.463651	0.929949
PF3D7_1123000	11693.4	-0.03718	0.191265	-0.19439	0.84587	1
PF3D7_1123100	12389.3	0.225459	0.229903	0.980671	0.326755	0.84473
PF3D7_1123200	368.245	0.388996	0.259018	1.50181	0.133145	0.585639
PF3D7_1123300	2609.34	-0.038233	0.404398	-0.0945431	0.924678	1
PF3D7_1123400	14318.5	-0.217703	0.234421	-0.928682	0.353054	0.868414
PF3D7_1123500	3355.07	0.21079	0.191822	1.09888	0.27182	0.797376
PF3D7_1123600	2799.6	-0.0271579	0.204164	-0.13302	0.894178	1
PF3D7_1123700	742.868	-0.60882	0.456925	-1.33243	0.18272	0.687125
PF3D7_1123800	708.203	-0.0213337	0.33956	-0.0628275	0.949904	1
PF3D7_1123900	4715.32	0.0389994	0.485573	0.0803162	0.935986	1
PF3D7_1124000	1557.01	0.0593798	0.29754	0.199569	0.841817	1
PF3D7_1124100	5411.19	-0.0251801	0.210716	-0.119498	0.904881	1
PF3D7_1124200	739.066	-0.250852	0.181363	-1.38315	0.16662	0.652779
PF3D7_1124300	6411.95	-0.095392	0.262048	-0.364025	0.71584	0.993742
PF3D7_1124400	779.405	0.0672619	0.275163	0.244443	0.806887	1
PF3D7_1124500	421.17	0.338853	0.235003	1.44191	0.149328	0.617344
PF3D7_1124600	4880.2	-0.12766	0.276042	-0.462464	0.643749	0.979139
PF3D7_1124700	2779.65	-0.242431	0.199807	-1.21333	0.225004	0.742918
PF3D7_1124800	4349.79	-0.0476389	0.228244	-0.208719	0.834667	1
PF3D7_1124900	10104.7	-0.291427	0.425319	-0.685196	0.49322	0.942066
PF3D7_1125000	974.273	-0.0591985	0.272565	-0.217191	0.82806	1
PF3D7_1125100	603.16	-0.64513	0.286331	-2.25309	0.0242533	0.21042
PF3D7_1125200	2106.91	-0.179329	0.163394	-1.09752	0.272413	0.797376
PF3D7_1125300	5100.19	-0.229092	0.160004	-1.43178	0.152206	0.623539
PF3D7_1125400	5766.15	-0.174391	0.166975	-1.04441	0.296293	0.819592
PF3D7_1125500	1611.14	-0.155713	0.228375	-0.681829	0.495347	0.942066
PF3D7_1125600	223.192	-0.371472	0.283023	-1.31252	0.189346	0.696725
PF3D7_1125700	944.813	0.355196	0.298316	1.19067	0.233784	0.751826
PF3D7_1125800	2153.92	0.229912	0.354792	0.64802	0.516972	0.95196
PF3D7_1125900	1163.47	0.172641	0.213639	0.808098	0.419034	0.905384
PF3D7_1126000	18770.2	-0.163358	0.15443	-1.05781	0.29014	0.814613
PF3D7_1126100	743.222	-0.530236	0.269527	-1.96728	0.0491505	0.331324
PF3D7_1126200	20439.9	-0.257979	0.361175	-0.714276	0.475056	0.936477
PF3D7_1126300	449.757	-0.0370559	0.360557	-0.102774	0.918142	1
PF3D7_1126400	878.709	-0.269743	0.217486	-1.24028	0.214874	0.727722
PF3D7_1126500	6436.08	-0.190341	0.292603	-0.65051	0.515363	0.95172
PF3D7_1126600	1377.69	-0.250094	0.26209	-0.954231	0.339967	0.858612
PF3D7_1126700	1599.92	0.455805	0.325733	1.39932	0.161717	0.643778
PF3D7_1347100	1160.26	-1.00776	0.175715	-5.73521	9.73911e-09	1.76624e-06
PF3D7_1126900	2030.64	-0.0482623	0.391549	-0.12326	0.901901	1
PF3D7_1127000	735.273	0.125436	0.218755	0.573409	0.566368	0.968604
PF3D7_1127100	2050.42	-1.26915	0.463453	-2.73847	0.00617256	0.079592
PF3D7_1127200	9.00297	0.977611	0.894902	1.09242	0.274647	0.80045
PF3D7_1127300	844.286	-0.18345	0.44883	-0.408729	0.682739	0.987047
PF3D7_1127400	248.826	-0.369672	0.324958	-1.1376	0.255288	0.781223
PF3D7_1133200	12351.8	-1.00719	0.221028	-4.55685	5.19256e-06	0.000317311
PF3D7_1127600	1404.45	-0.355472	0.281131	-1.26444	0.206073	0.717365
PF3D7_1127700	169.508	-0.0651047	0.406914	-0.159996	0.872884	1
PF3D7_1127800	4081.62	-0.112633	0.149558	-0.753107	0.451386	0.924465
PF3D7_1127900	825.543	-0.0439325	0.317558	-0.138345	0.889968	1
PF3D7_1128000	5058.56	-0.044947	0.139235	-0.322814	0.746836	1
PF3D7_1128100	4788.03	-0.221313	0.257715	-0.858753	0.390477	0.886805
PF3D7_1128200	1182.61	0.176785	0.332986	0.530908	0.595483	0.974118
PF3D7_1128300	1426.65	-0.216	0.219087	-0.985911	0.324177	0.842305
PF3D7_1128400	3501.28	-0.151822	0.271307	-0.559593	0.575757	0.970794
PF3D7_1128500	1062.21	0.0851393	0.201364	0.422813	0.672432	0.983692
PF3D7_1011000	380.238	-0.996913	0.32522	-3.06535	0.00217414	0.0383167
PF3D7_1128700	274.688	-0.0697809	0.253222	-0.275571	0.782877	1
PF3D7_1128900	739.648	-0.022009	0.36204	-0.0607914	0.951525	1
PF3D7_1129000	2602.11	-0.217584	0.257296	-0.845657	0.397744	0.889316
PF3D7_1129100	26577.8	0.124391	0.326	0.381568	0.702782	0.990411
PF3D7_1129200	7183.29	-0.0228791	0.241511	-0.0947332	0.924527	1
PF3D7_1129300	636.074	0.891132	0.365526	2.43794	0.0147711	0.145701
PF3D7_1129400	7081.15	0.114236	0.267955	0.426327	0.66987	0.983008
PF3D7_1129500	1076.19	-0.290838	0.223882	-1.29907	0.193921	0.701691
PF3D7_1129600	324.172	-0.149574	0.249689	-0.599039	0.549147	0.962503
PF3D7_1129700	246.834	-0.385531	0.308789	-1.24852	0.211839	0.723547
PF3D7_1129800	426.828	-0.105551	0.464579	-0.227198	0.82027	1
PF3D7_1129900	1106.6	0.179803	0.198934	0.903832	0.366085	0.881124
PF3D7_1130000	3114.9	0.0193884	0.168953	0.114756	0.908638	1
PF3D7_1130100	7960.81	-0.24098	0.306512	-0.786201	0.43175	0.914404
PF3D7_1130200	54428.8	-0.346764	0.319009	-1.087	0.277035	0.803509
PF3D7_1130300	18.285	0.380468	0.584999	0.650374	0.515451	0.95172
PF3D7_1130310	9.3972	0.268793	0.714097	0.37641	0.706612	0.992399
PF3D7_1130400	6450.31	-0.153172	0.386775	-0.396025	0.692087	0.988694
PF3D7_1130500	1624.44	-0.571499	0.213747	-2.67372	0.00750157	0.0906964
PF3D7_1130600	1797.73	0.0692142	0.126077	0.548983	0.583017	0.972618
PF3D7_1130700	2999.55	-0.547207	0.191957	-2.85068	0.00436259	0.0627276
PF3D7_1130800	240.3	0.0182505	0.203846	0.0895305	0.92866	1
PF3D7_1130900	353.89	-0.00825419	0.370499	-0.0222786	0.982226	1
PF3D7_1131000	721.912	-0.185713	0.460543	-0.403248	0.686766	0.987464
PF3D7_1131100	416.147	0.227479	0.358593	0.634365	0.525843	0.955799
PF3D7_1131200	485.296	0.650698	0.226382	2.87434	0.00404875	0.0597429
PF3D7_1131300	126.357	-0.351972	0.273025	-1.28916	0.197343	0.707566
PF3D7_1306200	759.156	-0.98258	0.209602	-4.68783	2.76118e-06	0.000187028
PF3D7_1131500	49.8741	0.170953	0.525675	0.325207	0.745025	1
PF3D7_1131600	360.295	0.590517	0.434073	1.36041	0.1737	0.670242
PF3D7_1131700	27.1009	0.253675	0.409542	0.619412	0.535645	0.959874
PF3D7_1131800	10868.2	-0.133934	0.196051	-0.683157	0.494508	0.942066
PF3D7_1131900	46.9529	0.82701	0.378337	2.18591	0.0288222	0.234838
PF3D7_1132000	2909.03	0.00948802	0.145661	0.0651377	0.948064	1
PF3D7_1132100	157.345	0.194672	0.49071	0.396714	0.691578	0.988694
PF3D7_1132200	21216.7	-0.199323	0.301487	-0.661131	0.508528	0.94824
PF3D7_1132300	1881.82	-0.306952	0.240972	-1.27381	0.202732	0.712794
PF3D7_1132400	3917.89	0.175512	0.319565	0.54922	0.582854	0.972618
PF3D7_1132500	32.9942	1.0318	0.458523	2.25027	0.024432	0.211318
PF3D7_1132600	2972.11	0.183122	0.122557	1.49418	0.135129	0.588055
PF3D7_1132700	361.239	0.486641	0.459264	1.05961	0.289322	0.814613
PF3D7_1234600	1623.32	-0.97908	0.227795	-4.29807	1.72288e-05	0.000820849
PF3D7_1132900	731.865	0.048073	0.208309	0.230777	0.817488	1
PF3D7_1133000	123.152	0.410596	0.590626	0.695187	0.486938	0.940421
PF3D7_1133100	7100.85	-0.00522248	0.211065	-0.0247435	0.98026	1
PF3D7_1459700	848.457	-0.977908	0.219882	-4.44742	8.691e-06	0.000456643
PF3D7_1133300	351.694	-0.115437	0.330134	-0.349669	0.726587	0.999725
PF3D7_1133400	2715.49	0.896151	0.419474	2.13637	0.0326493	0.252855
PF3D7_1133500	147.833	-0.166365	0.53294	-0.312164	0.754916	1
PF3D7_1133600	143.983	0.488533	0.444253	1.09967	0.271475	0.797376
PF3D7_1133700	31676.9	0.347768	0.246512	1.41075	0.158317	0.636667
PF3D7_1133800	5027.52	-0.146512	0.202534	-0.723394	0.469438	0.933893
PF3D7_1133900	3620.11	0.0438114	0.201941	0.216952	0.828246	1
PF3D7_1134000	27594.8	-0.384485	0.247218	-1.55525	0.119887	0.55611
PF3D7_1134100	2115.81	-0.610589	0.27458	-2.22372	0.0261673	0.222561
PF3D7_1134200	4389	-0.0251975	0.431025	-0.0584594	0.953383	1
PF3D7_1134300	1803	-0.0515088	0.315948	-0.163029	0.870495	1
PF3D7_1134400	552.764	-0.10944	0.321621	-0.340278	0.733647	1
PF3D7_1134500	1336.28	0.0452201	0.419016	0.10792	0.914059	1
PF3D7_1342300	536.488	-0.972951	0.311872	-3.11971	0.00181027	0.0336998
PF3D7_1134700	9295.02	-0.116739	0.130045	-0.897684	0.369354	0.882373
PF3D7_1134800	2360.17	-0.0755908	0.206736	-0.36564	0.714634	0.993417
PF3D7_1134900	89.3579	0.0120608	0.541701	0.0222646	0.982237	1
PF3D7_1135000	169.397	-0.379859	0.547309	-0.69405	0.487651	0.940828
PF3D7_1135100	2890.09	-0.145607	0.269481	-0.540325	0.588973	0.972961
PF3D7_1135200	53.9773	-0.0588557	0.619104	-0.0950659	0.924262	1
PF3D7_1135300	181.087	-0.0524532	0.431969	-0.121428	0.903352	1
PF3D7_1135400	2921.16	-0.715934	0.26142	-2.73863	0.00616951	0.079592
PF3D7_0409500	1026	-0.969284	0.136068	-7.12354	1.05192e-12	4.33886e-10
PF3D7_1135600	542.115	-0.438273	0.334627	-1.30974	0.190285	0.698053
PF3D7_1135700	0.649497	-0.0321168	2.56209	-0.0125354	0.989998	1
PF3D7_1135800	465.165	0.0905619	0.283331	0.319633	0.749247	1
PF3D7_1135900	3079.29	0.246428	0.269091	0.915782	0.359781	0.876003
PF3D7_1136000	2027.08	-0.210834	0.309327	-0.681591	0.495498	0.942066
PF3D7_1136100	107.93	0.0676523	0.534901	0.126476	0.899355	1
PF3D7_1136200	953.604	0.947716	0.368827	2.56954	0.0101833	0.112456
PF3D7_1136300	12445.5	-0.249515	0.266371	-0.936721	0.348902	0.866016
PF3D7_1136400	4279.49	0.0488999	0.382225	0.127935	0.8982	1
PF3D7_1136500	17995.3	-0.178607	0.288798	-0.618449	0.53628	0.959874
PF3D7_1136600	10550	-0.09679	0.202182	-0.478728	0.632132	0.976894
PF3D7_1136700	547.09	-0.0782402	0.269083	-0.290766	0.77123	1
PF3D7_1136800	1302.02	0.13493	0.31557	0.427575	0.668961	0.983008
PF3D7_1136900	1547.71	0.663403	0.301552	2.19997	0.0278092	0.230595
PF3D7_1137000	110.991	0.201898	0.49607	0.406995	0.684011	0.987047
PF3D7_1137100	1680.87	-0.0485229	0.29105	-0.166717	0.867593	1
PF3D7_1137200	429.88	0.357197	0.365654	0.97687	0.328634	0.846736
PF3D7_1137300	5217.43	-0.128961	0.159498	-0.808545	0.418777	0.905242
PF3D7_1137400	1881.61	-0.187483	0.24383	-0.768909	0.441948	0.921473
PF3D7_1137500	753.593	-0.394523	0.26638	-1.48105	0.138592	0.597039
PF3D7_1137600	15.9067	1.23898	0.634292	1.95333	0.0507807	0.33837
PF3D7_1137700	45.052	0.915862	0.608921	1.50407	0.132562	0.585083
PF3D7_1137800	128.912	0.847402	0.538577	1.57341	0.115625	0.548905
PF3D7_1137900	14.317	1.32658	0.672861	1.97154	0.0486617	0.329213
PF3D7_1138000	470.172	0.888458	0.432524	2.05412	0.0399636	0.291878
PF3D7_1138100	210.821	0.152785	0.470201	0.324935	0.74523	1
PF3D7_1138200	166.091	0.0155493	0.274866	0.0565703	0.954887	1
PF3D7_1138300	29.494	0.12596	0.589229	0.213772	0.830725	1
PF3D7_1138350	397.809	-0.00587774	0.32824	-0.0179069	0.985713	1
PF3D7_1138400	1137.82	0.620203	0.286362	2.1658	0.0303261	0.242096
PF3D7_1138500	7804.56	0.0703607	0.22189	0.317097	0.75117	1
PF3D7_1138600	1908.91	0.169142	0.120899	1.39903	0.161803	0.643778
PF3D7_1138700	2816.48	0.196064	0.306908	0.638836	0.52293	0.952969
PF3D7_1138800	6669.02	0.0565794	0.159772	0.354125	0.723245	0.998526
PF3D7_1138900	37.0181	-0.00842333	0.571131	-0.0147485	0.988233	1
PF3D7_1139100	6078.77	0.217883	0.350752	0.621187	0.534476	0.959874
PF3D7_1139200	297.105	-0.0851537	0.569109	-0.149626	0.881059	1
PF3D7_1139300	7962.46	0.222517	0.294338	0.75599	0.449655	0.924223
PF3D7_1139400	11.6565	0.470781	0.782421	0.601698	0.547375	0.962503
PF3D7_1139500	119.046	-0.379628	0.240624	-1.57768	0.114639	0.547578
PF3D7_1139600	209.668	0.475716	0.466594	1.01955	0.307942	0.828524
PF3D7_1139700	611.324	-0.173954	0.272787	-0.637694	0.523673	0.953397
PF3D7_1139800	1601.29	-0.183186	0.577087	-0.317432	0.750916	1
PF3D7_1139900	328.302	0.0272535	0.444989	0.0612454	0.951164	1
PF3D7_1140000	56.8194	0.902908	0.391867	2.30412	0.0212158	0.19268
PF3D7_1140100	1396.25	-0.0592669	0.217781	-0.27214	0.785515	1
PF3D7_1140200	4779.41	0.105646	0.464004	0.227684	0.819892	1
PF3D7_1140300	165.75	-0.0625207	0.384816	-0.162469	0.870937	1
PF3D7_1140400	905.168	0.30588	0.592403	0.516337	0.605619	0.974118
PF3D7_1348500	793.64	-0.958284	0.181721	-5.27338	1.33932e-07	1.53666e-05
PF3D7_1140600	739.366	0.400147	0.418731	0.955618	0.339265	0.858007
PF3D7_1140700	11419.1	0.241211	0.226075	1.06695	0.285995	0.809599
PF3D7_1140800	2886.22	0.145128	0.414954	0.349744	0.726531	0.999725
PF3D7_1140900	635.969	0.184199	0.264096	0.697471	0.485508	0.939854
PF3D7_1463200	2210.99	-0.948273	0.275153	-3.44635	0.000568208	0.0140725
PF3D7_1141100	425.349	0.608716	0.438275	1.38889	0.164866	0.648166
PF3D7_1141200	505.711	1.04228	0.569069	1.83156	0.0670174	0.402105
PF3D7_1141300	2317.31	-0.021994	0.227267	-0.0967761	0.922904	1
PF3D7_1141400	1820.95	-0.00274958	0.228224	-0.0120477	0.990388	1
PF3D7_1141500	40.2984	0.107687	0.344221	0.312843	0.7544	1
PF3D7_1141600	372.314	-0.240452	0.219452	-1.0957	0.273212	0.797921
PF3D7_1141700	1432.03	0.177719	0.157817	1.12611	0.26012	0.786779
PF3D7_1141800	190.975	-0.0159483	0.386462	-0.0412674	0.967083	1
PF3D7_1141900	11.3862	0.303972	0.83061	0.365963	0.714393	0.9934
PF3D7_1142000	193.206	-0.581687	0.458691	-1.26814	0.204746	0.715848
PF3D7_1142100	11254.8	0.390325	0.291601	1.33856	0.180715	0.684412
PF3D7_1142200	68.0765	-0.244543	0.579561	-0.421946	0.673065	0.983692
PF3D7_1142300	2171.98	-0.138992	0.213312	-0.651592	0.514664	0.95172
PF3D7_1142400	3000.33	-0.295166	0.180858	-1.63203	0.102673	0.514006
PF3D7_1142500	5688.49	-0.287063	0.365241	-0.785955	0.431894	0.914404
PF3D7_1142600	17175.1	-0.116772	0.41788	-0.279439	0.779908	1
PF3D7_1142700	2222.91	-0.185002	0.209969	-0.881091	0.378269	0.885506
PF3D7_1142800	499.61	-0.227519	0.1574	-1.44548	0.148324	0.616772
PF3D7_1142900	120.707	0.407537	0.403663	1.0096	0.312688	0.833144
PF3D7_1143000	371.23	-0.755894	0.415834	-1.81778	0.0690977	0.409507
PF3D7_1143100	1357.7	0.40398	0.371314	1.08797	0.276606	0.803244
PF3D7_1143200	481.867	0.335919	0.320046	1.0496	0.293904	0.81839
PF3D7_1143300	4314.5	-0.251978	0.211462	-1.1916	0.233418	0.751609
PF3D7_1143400	6078.29	-0.198112	0.439097	-0.45118	0.65186	0.979385
PF3D7_1143500	734.781	-0.394936	0.279032	-1.41538	0.156957	0.632248
PF3D7_1143600	67.2717	0.086623	0.350714	0.24699	0.804916	1
PF3D7_1143700	73.408	0.717028	0.334652	2.14261	0.0321444	0.250994
PF3D7_1143800	2668.43	0.0353621	0.287399	0.123042	0.902074	1
PF3D7_1143900	824.631	0.0140384	0.177001	0.0793126	0.936784	1
PF3D7_1144000	13365.7	-0.0465901	0.495049	-0.094112	0.92502	1
PF3D7_1144100	887.108	-0.180454	0.266634	-0.676786	0.498542	0.943069
PF3D7_1144200	527.83	0.365348	0.434412	0.841018	0.400338	0.890271
PF3D7_1144300	7844.72	-0.194713	0.424074	-0.459149	0.646127	0.979139
PF3D7_1144400	506.248	0.41629	0.293719	1.41731	0.156393	0.632248
PF3D7_1144500	878.937	-0.159254	0.149824	-1.06294	0.287809	0.813505
PF3D7_1144600	1944.26	-0.0462816	0.215998	-0.214268	0.830338	1
PF3D7_0312100	1058.83	-0.940365	0.190597	-4.93379	8.06499e-07	7.68498e-05
PF3D7_1144800	555.282	0.460363	0.359034	1.28223	0.199763	0.709903
PF3D7_1144900	985.722	-0.0176669	0.373878	-0.0472531	0.962312	1
PF3D7_1145000	172.668	0.256772	0.297684	0.862566	0.388376	0.886308
PF3D7_1145100	1834.85	0.0553234	0.235964	0.234457	0.81463	1
PF3D7_1145200	2744.58	0.379248	0.428766	0.884511	0.376421	0.883693
PF3D7_1145300	491.528	0.232179	0.437276	0.530968	0.595441	0.974118
PF3D7_1145400	3863.31	-0.084502	0.33641	-0.251188	0.801669	1
PF3D7_1145500	1047.68	-0.639558	0.262539	-2.43604	0.0148489	0.146201
PF3D7_1145600	315.967	0.608127	0.283314	2.14647	0.0318351	0.249272
PF3D7_1145700	210.896	0.631905	0.373142	1.69347	0.0903663	0.47436
PF3D7_1145800	1635.51	-0.0401429	0.291396	-0.13776	0.89043	1
PF3D7_1145900	228.896	0.54448	0.288975	1.88418	0.0595409	0.370555
PF3D7_1146000	2626.25	0.102955	0.349747	0.294369	0.768476	1
PF3D7_1146100	159.226	0.564113	0.457097	1.23412	0.217157	0.731491
PF3D7_1146200	252.62	-0.0762092	0.259601	-0.293563	0.769092	1
PF3D7_1146300	3.89422	0.244657	1.04719	0.233633	0.81527	1
PF3D7_1146500	13.1459	0.182761	0.61417	0.297574	0.766028	1
PF3D7_1146600	2610.08	0.103434	0.139834	0.739688	0.459489	0.928501
PF3D7_1021000	1363.66	-0.930216	0.269799	-3.44781	0.000565156	0.0140589
PF3D7_1146800	706.633	0.643605	0.371619	1.7319	0.083292	0.451996
PF3D7_1146900	323.997	0.346634	0.276856	1.25204	0.210556	0.722771
PF3D7_1147000	162.755	1.05091	0.375936	2.79546	0.00518265	0.0698726
PF3D7_1147100	0.485458	-2.04554	6.41603	-0.318817	0.749865	1
PF3D7_1147200	79.9536	-0.0708909	0.416492	-0.170209	0.864845	1
PF3D7_1147300	9217.96	-0.163785	0.173758	-0.942607	0.345882	0.863162
PF3D7_1147400	307.817	-0.378342	0.622467	-0.607811	0.543313	0.962503
PF3D7_1147500	653.204	0.431889	0.413303	1.04497	0.296036	0.819592
PF3D7_1147600	182.546	0.0728422	0.38425	0.18957	0.849646	1
PF3D7_1147700	919.429	-0.197091	0.235806	-0.83582	0.403256	0.891398
PF3D7_1147800	1436.59	0.274371	0.285012	0.962667	0.335715	0.853636
PF3D7_1147900	1265.25	0.0896859	0.206398	0.43453	0.663904	0.981712
PF3D7_0828500	751.735	-0.929662	0.206894	-4.49341	7.00911e-06	0.000384768
PF3D7_1148100	16.6765	-0.0177082	0.817185	-0.0216697	0.982711	1
PF3D7_1148200	1802.8	-0.68627	0.4652	-1.47522	0.140155	0.599202
PF3D7_1148500	18.3368	-0.967054	1.14818	-0.842252	0.399647	0.890271
PF3D7_1148600	4.89768	-3.04395	1.69371	-1.79721	0.0723026	0.419057
PF3D7_1148620	1.56264	1.96126	1.75638	1.11665	0.264143	0.789479
PF3D7_1148640	18.0342	-0.568981	1.10607	-0.514416	0.606961	0.974118
PF3D7_1148700	6160.24	0.280242	0.227313	1.23285	0.217633	0.731535
PF3D7_1148800	1492.1	0.350537	0.195452	1.79347	0.0728977	0.422016
PF3D7_1148900	1949.98	0.148238	0.37424	0.396103	0.692029	0.988694
PF3D7_1149000	15970	-0.527386	0.591816	-0.891132	0.372859	0.882373
PF3D7_1149100	17738.1	-0.624702	0.333653	-1.87231	0.0611637	0.378014
PF3D7_1149200	17180.2	0.21665	0.234581	0.923561	0.355715	0.871765
PF3D7_1149300	135.776	-0.186219	0.358101	-0.520019	0.60305	0.974118
PF3D7_1149400	1971.91	-0.0866247	0.250754	-0.345457	0.729751	1
PF3D7_1149500	1983.51	0.376446	0.250728	1.50141	0.13325	0.585639
PF3D7_1149600	5729.5	0.296442	0.293444	1.01022	0.312392	0.833037
PF3D7_1149700	37.8006	0.468802	0.598523	0.783264	0.433472	0.915574
PF3D7_1149800	31.0819	-0.290638	0.334039	-0.870072	0.384261	0.885506
PF3D7_1149900	25.7695	-0.512137	0.391664	-1.3076	0.191011	0.698053
PF3D7_1150000	7.97046	0.263391	0.53749	0.490039	0.624106	0.97653
PF3D7_1150100	0.834291	2.67906	4.00703	0.66859	0.503757	0.946882
PF3D7_1150200	6.26857	-0.593677	0.710369	-0.83573	0.403307	0.891398
PF3D7_1150300	3.12493	4.34709	1.87924	2.31322	0.0207105	0.189016
PF3D7_1150400	23.4132	0.909656	0.489541	1.85818	0.063143	0.387604
PF3D7_0400100	2262.99	-0.365364	0.395884	-0.922907	0.356055	0.871967
PF3D7_0400200	10943	-0.289188	0.40878	-0.707442	0.479292	0.936968
PF3D7_0400300	170.669	0.374479	0.388705	0.963403	0.335345	0.853636
PF3D7_0715600	2486.18	-0.926226	0.241609	-3.83358	0.000126293	0.00452243
PF3D7_0400500	21.6331	0.782273	0.71028	1.10136	0.27074	0.797376
PF3D7_0400600	9.88086	0.0125798	0.972227	0.0129391	0.989676	1
PF3D7_0400700	83.1313	0.517617	0.390297	1.32621	0.184769	0.689419
PF3D7_0525400	183.656	-0.921144	0.189887	-4.85102	1.22831e-06	0.000104629
PF3D7_0400900	18.1117	0.619047	0.51662	1.19827	0.230814	0.74903
PF3D7_0401000	1.87624	1.18286	1.68497	0.70201	0.482673	0.939169
PF3D7_0401200	7.61925	0.285286	0.624934	0.456506	0.648026	0.979139
PF3D7_0401300	40.4577	0.438786	0.389763	1.12578	0.26026	0.786779
PF3D7_1025700	1417.61	-0.916098	0.248842	-3.68144	0.00023192	0.00720362
PF3D7_0401500	44.7028	1.07884	0.440236	2.45059	0.0142623	0.14344
PF3D7_0401600	5395	0.228359	0.265429	0.860338	0.389603	0.886777
PF3D7_0401700	300.034	0.893494	0.318864	2.80211	0.0050769	0.0692693
PF3D7_0401800	23389	0.034416	0.470289	0.0731804	0.941663	1
PF3D7_0401900	183.537	0.566707	0.281066	2.01628	0.0437709	0.309925
PF3D7_0402000	17444.5	-0.0082378	0.401055	-0.0205403	0.983612	1
PF3D7_0402100	4039.58	0.486528	0.170032	2.86139	0.00421792	0.0616888
PF3D7_1450900	614.087	-0.900095	0.245836	-3.66136	0.000250881	0.00766203
PF3D7_0402300	982.131	0.298716	0.324218	0.921344	0.356871	0.872696
PF3D7_0402400	15272.7	0.0279144	0.266275	0.104833	0.916508	1
PF3D7_0402500	25.5292	0.0798818	0.630796	0.126636	0.899228	1
PF3D7_1435100	413.138	-0.896984	0.185131	-4.84513	1.26528e-06	0.00010617
PF3D7_1025600	1281.24	-0.8943	0.270836	-3.30199	0.000959998	0.0205997
PF3D7_0402800	13.52	0.471197	0.732364	0.643392	0.51997	0.952896
PF3D7_0402900	55.8484	0.152704	0.360203	0.42394	0.67161	0.98339
PF3D7_0403000	1.01637	-1.82199	3.6329	-0.501525	0.616002	0.97653
PF3D7_0403100	708.789	-0.0703035	0.23091	-0.304463	0.760775	1
PF3D7_0403200	5339.1	0.258041	0.454017	0.56835	0.569797	0.970486
PF3D7_0403300	15.6848	0.294867	0.875367	0.33685	0.73623	1
PF3D7_0403400	5711.67	0.168072	0.224457	0.748795	0.453981	0.925126
PF3D7_0403500	646.128	-0.143623	0.494816	-0.290255	0.771621	1
PF3D7_0403600	462.044	-0.605738	0.349634	-1.73249	0.083186	0.451996
PF3D7_0403700	7353.05	-0.00547522	0.295178	-0.0185489	0.985201	1
PF3D7_0403800	585.601	0.202187	0.209846	0.9635	0.335296	0.853636
PF3D7_0403900	400.777	-0.386441	0.282853	-1.36623	0.171868	0.665455
PF3D7_0404000	93.3778	0.0777181	0.299755	0.259272	0.795426	1
PF3D7_0404100	163.751	0.79628	0.407895	1.95217	0.0509185	0.338373
PF3D7_0404200	105.917	0.393988	0.302488	1.30249	0.192749	0.699762
PF3D7_0404300	9712.62	0.0903139	0.429485	0.210284	0.833446	1
PF3D7_0404400	260.532	0.0990511	0.242943	0.407713	0.683484	0.987047
PF3D7_0404500	127.957	0.0133087	0.230874	0.0576446	0.954032	1
PF3D7_0404600	4968.77	-0.140659	0.223663	-0.628889	0.529422	0.95685
PF3D7_0404700	1584.08	0.378919	0.268288	1.41236	0.157845	0.63522
PF3D7_0404800	448.7	0.304043	0.237954	1.27774	0.20134	0.710568
PF3D7_0404900	1432.35	0.0889289	0.244982	0.363002	0.716603	0.994015
PF3D7_0405000	2105.36	0.0405378	0.17929	0.226101	0.821123	1
PF3D7_0405100	6095.69	-0.0718522	0.193424	-0.371476	0.710283	0.99309
PF3D7_1449400	1966.78	-0.885569	0.156073	-5.67405	1.39459e-08	2.24011e-06
PF3D7_0405300	391.551	0.412016	0.276047	1.49256	0.135553	0.588055
PF3D7_0405400	26096.4	-0.190775	0.220895	-0.863645	0.387783	0.885506
PF3D7_0405500	814.289	-0.0616447	0.267823	-0.230169	0.81796	1
PF3D7_0405600	1020.1	-0.152441	0.257544	-0.591903	0.553915	0.962503
PF3D7_0405700	2088.54	0.223496	0.224608	0.995048	0.319713	0.838405
PF3D7_0405800	299.694	-0.359536	0.286601	-1.25448	0.209667	0.72183
PF3D7_0405900	1578.68	0.541293	0.396993	1.36348	0.17273	0.667875
PF3D7_0406000	2779.67	0.11858	0.252671	0.469304	0.638852	0.977846
PF3D7_0406100	12058	-0.0987908	0.319112	-0.309581	0.75688	1
PF3D7_1024200	346.308	-0.882432	0.288321	-3.06059	0.00220904	0.0385811
PF3D7_0406400	528.858	0.0911279	0.421119	0.216395	0.82868	1
PF3D7_0913600	1371.84	-0.881813	0.245196	-3.59636	0.000322704	0.00935177
PF3D7_0406600	31.8965	0.311042	0.443651	0.701096	0.483243	0.939169
PF3D7_0406700	943.465	-0.228878	0.259584	-0.881712	0.377932	0.885506
PF3D7_0630300	2889.87	-0.881297	0.232598	-3.78893	0.000151299	0.00518659
PF3D7_0613000	1345.45	-0.878658	0.199238	-4.4101	1.03324e-05	0.000518651
PF3D7_0407000	764.976	0.218686	0.382092	0.572339	0.567092	0.968761
PF3D7_0407100	359.618	0.0119338	0.414159	0.0288146	0.977012	1
PF3D7_0407200	425.234	-0.135785	0.274503	-0.494657	0.620843	0.97653
PF3D7_0407300	893.616	-0.00924738	0.193792	-0.0477182	0.961941	1
PF3D7_0407400	483.557	-0.034836	0.322007	-0.108184	0.91385	1
PF3D7_0407500	510.034	-0.268287	0.409809	-0.654664	0.512684	0.950061
PF3D7_0407600	29.1094	0.454993	0.544413	0.83575	0.403295	0.891398
PF3D7_0407700	1559.23	0.0902356	0.233064	0.38717	0.69863	0.990239
PF3D7_0407800	2723.99	0.400051	0.281002	1.42366	0.154546	0.628944
PF3D7_0407900	1790.36	-0.0594591	0.291517	-0.203964	0.838382	1
PF3D7_0408000	238.836	0.307257	0.353479	0.869238	0.384717	0.885506
PF3D7_0408100	1571.16	0.558782	0.204187	2.73661	0.0062075	0.0798594
PF3D7_0408200	433.802	0.633732	0.312156	2.03018	0.0423383	0.302447
PF3D7_0408300	2828.2	0.484169	0.282842	1.7118	0.086933	0.463189
PF3D7_0408400	388.508	-0.00343532	0.296072	-0.011603	0.990742	1
PF3D7_0408500	1303.09	-0.345521	0.379442	-0.910604	0.362504	0.878888
PF3D7_0408600	268.45	0.422231	0.272194	1.55121	0.120851	0.556706
PF3D7_0408700	47.1873	0.471234	0.448775	1.05004	0.293698	0.81839
PF3D7_0408800	3.12335	1.98458	1.68253	1.17952	0.23819	0.75758
PF3D7_0910900	1500.59	-0.870322	0.231714	-3.75601	0.000172642	0.00574314
PF3D7_0409000	281.164	-0.00320469	0.594321	-0.00539219	0.995698	1
PF3D7_0409100	5234.12	0.122243	0.236276	0.517374	0.604895	0.974118
PF3D7_0409200	4575.82	-0.0253603	0.214759	-0.118087	0.905999	1
PF3D7_0409300	1944.87	-0.237628	0.384562	-0.617919	0.536629	0.95997
PF3D7_0409400	5905.51	-0.198901	0.183963	-1.0812	0.279606	0.806126
PF3D7_1304000	2033.22	-0.870226	0.240982	-3.61117	0.000304815	0.00887912
PF3D7_0409600	7016.67	-0.404995	0.153241	-2.64285	0.00822106	0.0970983
PF3D7_0409700	408.488	-0.271068	0.241543	-1.12224	0.261762	0.787284
PF3D7_0409800	6866.98	0.115379	0.316255	0.36483	0.715238	0.993417
PF3D7_0409900	29.9679	0.0119236	0.48029	0.0248258	0.980194	1
PF3D7_0410000	3706.67	0.312339	0.274308	1.13864	0.254852	0.781223
PF3D7_0410100	7.35268	1.1563	0.74472	1.55266	0.120504	0.556706
PF3D7_0410200	1.1891	1.48624	1.93928	0.766387	0.443446	0.921473
PF3D7_0410300	2958.41	0.134108	0.21943	0.611165	0.54109	0.962503
PF3D7_0410400	1709.77	0.214214	0.149358	1.43423	0.151506	0.622635
PF3D7_0410500	141.92	0.330818	0.400395	0.826229	0.408674	0.895528
PF3D7_0410600	2991.35	-0.24163	0.335328	-0.720578	0.471169	0.934991
PF3D7_0410700	2257.82	0.195572	0.194029	1.00795	0.313477	0.83406
PF3D7_0410800	6716.49	0.0981643	0.165886	0.591758	0.554013	0.962503
PF3D7_0410900	1444.21	0.0287708	0.235989	0.121916	0.902965	1
PF3D7_0411000	3218.53	0.295654	0.373414	0.791761	0.4285	0.913762
PF3D7_0411100	213.961	-0.2096	0.490411	-0.427397	0.66909	0.983008
PF3D7_0411200	978.215	0.0527901	0.192287	0.274538	0.783671	1
PF3D7_0411300	814.739	0.170019	0.256385	0.663139	0.507241	0.948095
PF3D7_0411400	1621.89	0.0605065	0.281256	0.21513	0.829666	1
PF3D7_0411500	2.08681	1.27124	1.41455	0.898689	0.368819	0.882373
PF3D7_0411600	8.32615	1.31641	1.11245	1.18334	0.236673	0.756188
PF3D7_0411700	4.03994	1.66711	1.21936	1.36721	0.171561	0.664725
PF3D7_0411800	1586.99	0.323116	0.261977	1.23338	0.217436	0.731535
PF3D7_0411900	4307.77	-0.52029	0.236936	-2.19591	0.0280986	0.23131
PF3D7_0412000	2842.2	-0.0498789	0.272965	-0.18273	0.85501	1
PF3D7_0412100	847.648	-0.463869	0.310424	-1.49431	0.135095	0.588055
PF3D7_0412200	139.192	0.576487	0.372318	1.54837	0.121533	0.557764
PF3D7_0412300	115.086	0.317029	0.715317	0.4432	0.657621	0.980896
PF3D7_1148000	2794.04	-0.869152	0.19858	-4.37684	1.20413e-05	0.000593825
PF3D7_0412500	0.137302	0	6.45106	0	1	1
PF3D7_0412600	1.39263	2.357	2.88381	0.817321	0.413745	0.900129
PF3D7_0605500	508.786	-0.852306	0.256127	-3.32767	0.00087575	0.0196939
PF3D7_0412900	0.247621	-0.870267	5.87858	-0.14804	0.882311	1
PF3D7_0413100	5.37828	1.18852	0.988576	1.20225	0.229266	0.748506
PF3D7_0413200	17.5736	-0.063244	0.605943	-0.104373	0.916873	1
PF3D7_0413300	24.2534	0.914579	0.511846	1.78682	0.0739662	0.425318
PF3D7_0413400	29.5131	1.58362	0.595913	2.65748	0.00787281	0.094373
PF3D7_0413500	1081.57	-0.259781	0.253729	-1.02386	0.305903	0.826782
PF3D7_0413600	7186.45	-0.056033	0.292128	-0.19181	0.847891	1
PF3D7_0219500	864.161	-0.84559	0.256981	-3.29048	0.00100016	0.0212186
PF3D7_0413800	118.508	0.0348263	0.376046	0.0926117	0.926212	1
PF3D7_0413900	4787.54	0.164204	0.141661	1.15913	0.246401	0.766188
PF3D7_0213000	579.457	-0.84103	0.252692	-3.32828	0.000873848	0.0196939
PF3D7_0414100	693.061	-0.233068	0.594217	-0.392228	0.69489	0.989281
PF3D7_0414200	212.131	-0.760457	0.477645	-1.5921	0.111363	0.539385
PF3D7_0414300	830.851	-0.243089	0.36451	-0.666892	0.504841	0.947596
PF3D7_0414400	34.9349	0.234522	0.420014	0.558368	0.576593	0.970794
PF3D7_0414500	255.505	-0.130375	0.440961	-0.29566	0.76749	1
PF3D7_0414600	488.699	-0.0837026	0.483849	-0.172993	0.862657	1
PF3D7_0414700	1878.65	0.0185458	0.17975	0.103176	0.917824	1
PF3D7_0414800	193.378	0.103322	0.391341	0.264022	0.791763	1
PF3D7_0414900	1088.55	0.68433	0.550241	1.24369	0.213613	0.725638
PF3D7_0415000	794.603	-0.0263039	0.279957	-0.0939571	0.925143	1
PF3D7_0415100	97.2733	-0.176299	0.652143	-0.270338	0.7869	1
PF3D7_0415200	1288.51	-0.676425	0.302585	-2.23549	0.0253852	0.217223
PF3D7_0415300	10289.3	-0.149051	0.244151	-0.610489	0.541538	0.962503
PF3D7_0415400	1192.44	-0.123619	0.162877	-0.758969	0.447871	0.922723
PF3D7_0415500	2315.81	-0.117091	0.292936	-0.399714	0.689367	0.988694
PF3D7_0415600	271.968	-0.0245375	0.215005	-0.114125	0.909139	1
PF3D7_0415700	84.7484	-0.834011	0.513181	-1.62518	0.104124	0.518499
PF3D7_0415800	271.786	-0.875044	0.351185	-2.49169	0.0127139	0.131634
PF3D7_0415900	31264.9	-0.152763	0.430798	-0.354605	0.722885	0.998526
PF3D7_0416000	3695.46	-0.217427	0.278812	-0.779835	0.435488	0.916285
PF3D7_0416100	1184.29	-0.248685	0.211089	-1.17811	0.238754	0.75758
PF3D7_0416200	1136.42	0.387228	0.435976	0.888187	0.37444	0.882373
PF3D7_0416300	1496.09	-0.520862	0.202755	-2.56893	0.0102014	0.112456
PF3D7_0416400	6377.77	-0.313386	0.338354	-0.926205	0.354339	0.869531
PF3D7_0416500	383.498	0.114234	0.244723	0.466788	0.640652	0.978483
PF3D7_0416600	266.472	-0.175738	0.434164	-0.404773	0.685644	0.98737
PF3D7_0416700	800.988	-0.163336	0.410217	-0.39817	0.690505	0.988694
PF3D7_0416800	7410.94	-0.132069	0.353686	-0.373407	0.708845	0.99309
PF3D7_0416900	3103.6	-0.00647894	0.290742	-0.0222842	0.982221	1
PF3D7_0417000	33.9464	0.417562	0.311708	1.3396	0.180377	0.684412
PF3D7_0417100	26.4462	0.0402809	0.412871	0.097563	0.922279	1
PF3D7_0219600	4009.42	-0.838027	0.177065	-4.73287	2.21363e-06	0.000156912
PF3D7_0417300	4823.56	-0.0430147	0.101421	-0.42412	0.671478	0.98339
PF3D7_0417400	20255	-0.0902262	0.226511	-0.398331	0.690386	0.988694
PF3D7_0417500	2442.29	-0.260699	0.340373	-0.765922	0.443723	0.921514
PF3D7_0417600	205.999	0.74381	0.342629	2.17089	0.0299396	0.240458
PF3D7_0417700	95.0754	0.24327	0.372879	0.652409	0.514137	0.95172
PF3D7_0417800	3157.07	0.442313	0.288212	1.53468	0.124863	0.565202
PF3D7_0217900	2219.78	-0.836988	0.22902	-3.65465	0.000257535	0.00778421
PF3D7_0418000	1112.03	0.313978	0.27045	1.16095	0.245663	0.765874
PF3D7_0418100	2824.38	-0.0746773	0.156078	-0.47846	0.632323	0.976894
PF3D7_0418200	6607.82	-0.130964	0.234299	-0.558963	0.576187	0.970794
PF3D7_0418300	51811.3	0.169961	0.452719	0.375424	0.707345	0.992685
PF3D7_0418400	407.567	-0.261303	0.244579	-1.06838	0.285349	0.809599
PF3D7_0418500	375.853	0.0522999	0.323372	0.161733	0.871516	1
PF3D7_0418600	514.603	0.496633	0.315271	1.57526	0.115197	0.548905
PF3D7_0418700	4494.44	0.0985996	0.228008	0.432439	0.665422	0.982618
PF3D7_0604900	464.437	-0.833527	0.271159	-3.07394	0.00211251	0.0378233
PF3D7_0418900	530.113	0.0169344	0.236264	0.0716755	0.94286	1
PF3D7_0419000	82.4837	0.558255	0.295256	1.89075	0.0586578	0.368294
PF3D7_0419100	186.066	0.247179	0.271492	0.910444	0.362588	0.878888
PF3D7_1036600	550.067	-0.81982	0.218818	-3.74659	0.000179254	0.00592803
PF3D7_0419400	652.048	0.353424	0.282534	1.25091	0.210969	0.722771
PF3D7_0419500	798.51	-0.247052	0.344897	-0.716307	0.473802	0.936477
PF3D7_0419600	10873.7	-0.0185545	0.458439	-0.0404733	0.967716	1
PF3D7_0419700	433.841	-0.19079	0.276344	-0.690408	0.489937	0.941413
PF3D7_0419800	422.89	0.0262746	0.366031	0.0717825	0.942775	1
PF3D7_0419900	13287	0.0814307	0.298531	0.272772	0.785029	1
PF3D7_0420000	26173.6	0.0624268	0.174977	0.356771	0.721264	0.997701
PF3D7_0420100	4164.31	0.0343468	0.174104	0.197278	0.84361	1
PF3D7_0420200	412.63	-0.0772849	0.227889	-0.339135	0.734508	1
PF3D7_0420300	12261.7	-0.0927124	0.239933	-0.386409	0.699194	0.990239
PF3D7_0420400	762.493	0.0575097	0.201767	0.28503	0.775621	1
PF3D7_0420500	39.8377	0.622535	0.708238	0.878991	0.379406	0.885506
PF3D7_0420600	1378.53	-0.285016	0.456189	-0.624776	0.532118	0.957915
PF3D7_0530300	731.153	-0.806123	0.206422	-3.90523	9.41371e-05	0.00339256
PF3D7_0420900	0.144742	0	6.45106	0	1	1
PF3D7_0421100	1.97045	1.64827	1.61225	1.02234	0.306618	0.827163
PF3D7_0421200	0.454155	1.68052	5.23459	0.321042	0.748179	1
PF3D7_0623300	644.217	-0.800666	0.259562	-3.08468	0.0020377	0.0369546
PF3D7_0421400	0.825089	1.96018	4.0307	0.486314	0.626744	0.976652
PF3D7_0421500	90.3276	0.193792	0.422488	0.458691	0.646456	0.979139
PF3D7_0821000	1187.75	-0.798354	0.260858	-3.06049	0.00220973	0.0385811
PF3D7_0421700	16.0091	0.512637	0.89002	0.575984	0.564626	0.967783
PF3D7_0421800	3.3371	2.09388	1.54748	1.35309	0.176027	0.675049
PF3D7_0421900	14.5974	1.11573	0.740164	1.50741	0.131707	0.582577
PF3D7_0525600	827.828	-0.797105	0.242835	-3.2825	0.0010289	0.0217462
PF3D7_0422100	2746.69	0.0378	0.202694	0.186489	0.852062	1
PF3D7_0422200	9578.25	-0.0853741	0.390578	-0.218584	0.826974	1
PF3D7_0422300	5813.87	0.111502	0.399809	0.278889	0.78033	1
PF3D7_0422400	23681.6	-0.246879	0.32092	-0.769287	0.441723	0.921473
PF3D7_0422500	10350.8	-0.198632	0.251598	-0.789481	0.429831	0.913762
PF3D7_0422600	132.558	0.0355351	0.369931	0.096059	0.923474	1
PF3D7_0422700	2608.88	0.110122	0.328981	0.334737	0.737823	1
PF3D7_0422800	284.272	0.485213	0.407316	1.19124	0.233558	0.751609
PF3D7_0422900	196.651	0.352804	0.316591	1.11438	0.265114	0.791122
PF3D7_0423000	836.66	-0.0300993	0.210998	-0.142652	0.886565	1
PF3D7_0423100	1668.31	0.00444165	0.277474	0.0160074	0.987228	1
PF3D7_0423200	729.082	0.203852	0.349221	0.583735	0.559398	0.964409
PF3D7_0423300	249.16	0.441397	0.46653	0.946127	0.344084	0.863162
PF3D7_0423400	423.441	0.68899	0.538486	1.27949	0.200723	0.710568
PF3D7_0423500	986.185	-0.202978	0.660608	-0.307259	0.758646	1
PF3D7_0423600	8520.11	-0.0349146	0.152113	-0.22953	0.818457	1
PF3D7_0406800	540.561	-0.795543	0.238926	-3.32967	0.000869502	0.0196939
PF3D7_0408900	3205.95	-0.791312	0.162669	-4.86456	1.14713e-06	0.000102367
PF3D7_0423900	220.948	1.05278	0.394241	2.67039	0.00757633	0.0914037
PF3D7_1427900	12113.1	-0.779225	0.244861	-3.18231	0.00146104	0.0283241
PF3D7_0424100	265.198	1.04388	0.408451	2.55571	0.0105973	0.11591
PF3D7_0305600	2129.58	-0.776865	0.135393	-5.73783	9.58958e-09	1.76624e-06
PF3D7_1111100	2889.59	-0.768362	0.181369	-4.23645	2.2708e-05	0.00101321
PF3D7_1425400	649.388	-0.75183	0.174838	-4.30016	1.70675e-05	0.000820115
PF3D7_0424500	2926.29	0.277351	0.155789	1.78029	0.0750278	0.428355
PF3D7_0424600	13717.7	0.168253	0.263752	0.63792	0.523526	0.953397
PF3D7_0424700	11181.1	0.311196	0.346359	0.898477	0.368931	0.882373
PF3D7_0424800	137.422	0.935651	0.380065	2.46182	0.0138235	0.140281
PF3D7_1438700	2201.4	-0.739131	0.184171	-4.01328	5.98815e-05	0.00229016
PF3D7_0215800	911.099	-0.733867	0.174567	-4.20392	2.62327e-05	0.00111728
PF3D7_1241700	2297.06	-0.724533	0.214727	-3.3742	0.000740306	0.0172697
PF3D7_0917500	3018.46	-0.724398	0.134744	-5.3761	7.61177e-08	1.01018e-05
PF3D7_0213400	1059.27	-0.722177	0.17563	-4.11193	3.92361e-05	0.00158694
PF3D7_1135500	347.47	-0.72214	0.210989	-3.42264	0.000620153	0.0150931
PF3D7_1444700	531.272	-0.717987	0.220076	-3.26245	0.00110453	0.0229987
PF3D7_0425400	74.5142	1.08336	0.41606	2.60385	0.00921835	0.105337
PF3D7_0218000	1669.38	-0.717839	0.178413	-4.02346	5.73482e-05	0.0022083
PF3D7_0108600	603.611	-0.716242	0.171516	-4.17594	2.9676e-05	0.00124506
PF3D7_0425700	8.4824	2.29055	0.801855	2.85657	0.0042825	0.0620521
PF3D7_0425800	50.2465	1.1255	0.466752	2.41134	0.0158941	0.154007
PF3D7_0425900	4135.52	0.0431146	0.342313	0.125951	0.899771	1
PF3D7_0426000	389.374	0.332634	0.410876	0.809574	0.418185	0.904747
PF3D7_0600100	0.137302	0	6.45106	0	1	1
PF3D7_0600200	12.1199	1.60848	0.821598	1.95774	0.0502603	0.336786
PF3D7_0600300	18.502	0.781818	0.582775	1.34154	0.179744	0.684172
PF3D7_0600400	2.05966	0.497693	1.57435	0.316127	0.751906	1
PF3D7_0600500	25.728	0.246009	0.375127	0.655803	0.511951	0.950061
PF3D7_0600600	4.45089	2.6268	1.07053	2.45375	0.0141376	0.14244
PF3D7_0600700	5.93699	-0.0889328	0.871804	-0.10201	0.918749	1
PF3D7_0600800	3.66202	2.4439	1.43208	1.70654	0.0879069	0.464922
PF3D7_0600900	9.38514	0.508981	0.904597	0.562661	0.573666	0.970794
PF3D7_0601000	1.92241	-2.14098	1.68636	-1.26958	0.204233	0.715387
PF3D7_0601100	6.95926	-0.0268668	1.02879	-0.0261148	0.979166	1
PF3D7_0601200	646.661	0.334294	0.287611	1.16231	0.245109	0.765874
PF3D7_0601300	0.662753	3.05525	3.90077	0.783242	0.433485	0.915574
PF3D7_0601400	7.47168	1.58908	0.622241	2.55381	0.0106551	0.116091
PF3D7_1405600	3992.22	-0.711455	0.221751	-3.20835	0.00133499	0.0264271
PF3D7_0601600	81.387	1.13933	0.392878	2.89997	0.00373203	0.0568604
PF3D7_1228700	1015.27	-0.708707	0.218943	-3.23694	0.00120817	0.0243454
PF3D7_0601800	3.66518	-0.343198	1.22433	-0.280316	0.779235	1
PF3D7_0601900	6735.93	0.149641	0.4492	0.333128	0.739038	1
PF3D7_0602000	627.247	0.189972	0.22425	0.847141	0.396916	0.889316
PF3D7_0602100	6901.59	0.198998	0.14991	1.32745	0.184359	0.689419
PF3D7_0602200	1634.95	0.0407375	0.396795	0.102666	0.918228	1
PF3D7_0602300	34.6722	-0.321031	0.584262	-0.549463	0.582687	0.972618
PF3D7_0602400	2973.5	-0.347616	0.298485	-1.1646	0.244182	0.765874
PF3D7_0602500	971.243	-0.327654	0.282344	-1.16048	0.245855	0.765874
PF3D7_0602600	3397.33	0.206469	0.275602	0.749156	0.453763	0.925126
PF3D7_0602700	108.087	0.580719	0.292362	1.9863	0.0470002	0.322631
PF3D7_0602800	329.496	0.599977	0.320648	1.87114	0.0613257	0.378455
PF3D7_0602900	849.886	0.22044	0.142285	1.54928	0.121314	0.55721
PF3D7_0603000	1258.81	0.25492	0.257173	0.99124	0.321568	0.840473
PF3D7_0603100	597.983	-0.627238	0.4679	-1.34054	0.18007	0.684412
PF3D7_0603200	1565.34	-0.746692	0.282049	-2.64738	0.00811172	0.0963486
PF3D7_0603300	2132.82	-0.373533	0.221267	-1.68816	0.0913813	0.477903
PF3D7_0603400	2301.49	0.137438	0.268279	0.512295	0.608444	0.974845
PF3D7_0603500	761.119	0.265833	0.263921	1.00724	0.313817	0.834569
PF3D7_0316200	2351.51	-0.702782	0.19623	-3.58141	0.000341739	0.00980234
PF3D7_0603700	689.447	0.265551	0.54286	0.489171	0.62472	0.97653
PF3D7_0603800	2216.08	0.511871	0.232803	2.19873	0.0278974	0.230986
PF3D7_0603900	84.5696	-0.327236	0.285964	-1.14433	0.252488	0.777521
PF3D7_0604000	500.737	-0.268825	0.239667	-1.12166	0.262008	0.787284
PF3D7_0604100	1614.33	-0.159235	0.409117	-0.389216	0.697116	0.989368
PF3D7_0604200	118.717	-0.275453	0.389115	-0.707897	0.479009	0.936968
PF3D7_0604300	1740.12	-0.185601	0.23766	-0.78095	0.434832	0.916
PF3D7_0604400	4.55191	1.08404	1.13133	0.958193	0.337965	0.856143
PF3D7_0604500	57128.2	-0.0029806	0.234135	-0.0127303	0.989843	1
PF3D7_0604600	663.824	0.228029	0.395089	0.577158	0.563833	0.967204
PF3D7_0604700	987.513	-0.216328	0.364945	-0.592769	0.553336	0.962503
PF3D7_0604800	845.391	-0.241877	0.515178	-0.469502	0.638711	0.977846
PF3D7_1356100	1478	-0.700992	0.216235	-3.24181	0.00118775	0.0242819
PF3D7_0605000	423.394	-0.503225	0.237754	-2.11658	0.0342959	0.262329
PF3D7_0605100	6668.04	-0.114226	0.211881	-0.539105	0.589814	0.972961
PF3D7_0605200	837.028	-0.760628	0.398888	-1.90687	0.0565374	0.362846
PF3D7_0605300	1016.38	-0.769196	0.383902	-2.00363	0.0451101	0.314767
PF3D7_0605400	104.846	-0.369133	0.480456	-0.768296	0.442311	0.921473
PF3D7_0506300	1115.34	-0.678803	0.204368	-3.32148	0.000895409	0.0199761
PF3D7_0605600	217.779	0.0437708	0.242153	0.180757	0.856558	1
PF3D7_0605700	67.0216	0.505011	0.457842	1.10303	0.270016	0.796866
PF3D7_0605800	9039.16	-0.358891	0.326395	-1.09956	0.271524	0.797376
PF3D7_0605900	2265.48	0.166778	0.381839	0.436776	0.662274	0.980896
PF3D7_0606000	9593.52	0.10661	0.177904	0.599254	0.549004	0.962503
PF3D7_0606100	8631.52	-0.0396763	0.223367	-0.177628	0.859015	1
PF3D7_0606200	994.569	-0.0839981	0.276393	-0.303908	0.761198	1
PF3D7_0606300	9.33536	0.0175585	0.765306	0.0229431	0.981696	1
PF3D7_0606400	50.7787	-0.0384475	0.487541	-0.0788601	0.937144	1
PF3D7_0606500	6354.59	0.385886	0.168686	2.28761	0.0221603	0.19857
PF3D7_0606600	7916.79	-0.0797807	0.188763	-0.42265	0.672551	0.983692
PF3D7_0606700	7356.91	0.0639096	0.16351	0.39086	0.6959	0.98936
PF3D7_0606800	1469.78	0.0963774	0.149992	0.64255	0.520516	0.952896
PF3D7_0606900	1046.52	-0.0144966	0.346353	-0.0418549	0.966614	1
PF3D7_0607000	44533.6	0.0338302	0.204811	0.165178	0.868804	1
PF3D7_0607100	129.591	0.46365	0.349747	1.32567	0.184948	0.689419
PF3D7_0607200	533.675	-0.655756	0.258433	-2.53743	0.0111668	0.119849
PF3D7_0607300	397.674	-0.119945	0.181716	-0.660071	0.509208	0.948241
PF3D7_0607400	789.295	0.258362	0.187331	1.37917	0.167841	0.655735
PF3D7_0607500	14.6903	-0.254881	0.75691	-0.336738	0.736314	1
PF3D7_0607600	1313.13	-0.452928	0.237977	-1.90324	0.0570088	0.363346
PF3D7_0607700	876.87	0.364368	0.4387	0.830565	0.40622	0.894143
PF3D7_0607800	1200.43	-0.549743	0.202902	-2.70941	0.00674031	0.0846652
PF3D7_0607900	691.147	-0.401895	0.210001	-1.91377	0.0556491	0.358372
PF3D7_0608000	385.689	0.0479997	0.461272	0.10406	0.917122	1
PF3D7_0608100	4739.43	0.119059	0.186247	0.639253	0.522659	0.952969
PF3D7_0608200	1.12316	-0.125869	1.85677	-0.067789	0.945954	1
PF3D7_0608300	1355.83	-0.231166	0.382665	-0.604096	0.54578	0.962503
PF3D7_0608310	1106.73	-0.0561059	0.557749	-0.100593	0.919873	1
PF3D7_0608400	472.414	-0.0649644	0.24887	-0.261037	0.794064	1
PF3D7_0608500	6233.18	-0.330436	0.267601	-1.23481	0.216902	0.73107
PF3D7_0608600	442.004	-0.529425	0.188988	-2.80137	0.00508862	0.0692693
PF3D7_0608700	13284.6	-0.372716	0.191644	-1.94484	0.0517942	0.341842
PF3D7_0608800	8429.09	-0.17333	0.35019	-0.494958	0.62063	0.97653
PF3D7_0608900	894.685	-0.312025	0.275028	-1.13452	0.256576	0.782676
PF3D7_0609000	11098.2	-0.180745	0.315616	-0.572673	0.566866	0.968669
PF3D7_0609100	3443.15	0.213802	0.231105	0.925127	0.3549	0.870526
PF3D7_0609200	400.709	-0.0361117	0.214213	-0.168579	0.866128	1
PF3D7_0609300	174.185	0.587769	0.38284	1.53529	0.124713	0.565202
PF3D7_0609400	1587.83	0.236621	0.193062	1.22562	0.22034	0.734517
PF3D7_0609500	159.159	0.998723	0.44164	2.26139	0.0237349	0.207523
PF3D7_0609600	39.3639	0.293616	0.64099	0.458066	0.646905	0.979139
PF3D7_0609700	9939.32	0.344541	0.257226	1.33945	0.180424	0.684412
PF3D7_0609800	879.381	0.197285	0.310938	0.634484	0.525765	0.955799
PF3D7_0609900	1715.35	0.349141	0.210698	1.65707	0.0975054	0.499704
PF3D7_0610000	843.858	-0.623394	0.319231	-1.9528	0.0508434	0.33837
PF3D7_0610100	5649.28	0.0628003	0.263961	0.237915	0.811947	1
PF3D7_0610200	5364.85	0.218093	0.125216	1.74173	0.0815555	0.447609
PF3D7_0610300	0.214778	0	6.45106	0	1	1
PF3D7_0610400	0.701813	0.760854	1.82915	0.41596	0.677439	0.984888
PF3D7_0610500	661.087	-0.243038	0.31694	-0.766828	0.443184	0.921473
PF3D7_0610600	1795.66	-0.446069	0.158487	-2.81455	0.00488449	0.0673054
PF3D7_0610700	1689.17	-0.173553	0.645183	-0.268999	0.787931	1
PF3D7_0610800	22145	-0.12415	0.228915	-0.542343	0.587582	0.972961
PF3D7_0610900	7791.36	-0.0493149	0.181762	-0.271316	0.786148	1
PF3D7_0611000	192.099	-0.0592262	0.430206	-0.137669	0.890502	1
PF3D7_0611100	164.335	-0.319973	0.527854	-0.606177	0.544397	0.962503
PF3D7_0611200	953.612	-0.474358	0.355349	-1.33491	0.181907	0.68564
PF3D7_0611300	878.582	-0.0363899	0.286423	-0.12705	0.898901	1
PF3D7_0611400	2097.12	0.217177	0.311141	0.698003	0.485175	0.939854
PF3D7_0611500	89.4417	0.210038	0.307187	0.683745	0.494136	0.942066
PF3D7_0611600	1061.46	0.692358	0.302146	2.29147	0.0219365	0.197571
PF3D7_0611700	5177.65	-0.262971	0.404632	-0.649901	0.515756	0.95172
PF3D7_0611800	15466.4	-0.154399	0.259002	-0.59613	0.551088	0.962503
PF3D7_0611900	16.1264	-0.00675107	0.774507	-0.0087166	0.993045	1
PF3D7_0612000	266.431	-0.0850417	0.22874	-0.371784	0.710054	0.99309
PF3D7_0612100	8040.79	-0.105441	0.357244	-0.295151	0.767878	1
PF3D7_0612200	2257.98	0.627204	0.23283	2.69383	0.00706352	0.0870858
PF3D7_0612300	33.3182	0.451329	0.681456	0.662301	0.507779	0.948095
PF3D7_0612400	130.154	0.229722	0.271348	0.846595	0.397221	0.889316
PF3D7_0612500	253.183	-0.0157472	0.225313	-0.0698904	0.944281	1
PF3D7_0612600	1691.98	-0.151043	0.201758	-0.748635	0.454077	0.925126
PF3D7_0612700	954.922	0.0632846	0.286767	0.220683	0.82534	1
PF3D7_0612800	230.208	-0.210923	0.202436	-1.04192	0.297448	0.821034
PF3D7_0612900	11309.6	-0.150037	0.210853	-0.711571	0.47673	0.936477
PF3D7_1228300	4101.77	-0.676396	0.228126	-2.96502	0.00302666	0.0485668
PF3D7_0613100	774.624	-0.140401	0.160921	-0.872481	0.382946	0.885506
PF3D7_0613200	227.996	-0.642073	0.513878	-1.24947	0.211494	0.723547
PF3D7_0613300	911.966	0.923688	0.334838	2.75861	0.0058048	0.0757182
PF3D7_0613400	1195.07	-0.283115	0.487713	-0.580496	0.56158	0.966612
PF3D7_0613500	1783.38	0.0482948	0.123303	0.391677	0.695297	0.98936
PF3D7_0613600	793.318	0.253313	0.169572	1.49384	0.135217	0.588055
PF3D7_0613700	1696.79	-0.19298	0.186217	-1.03632	0.300054	0.822546
PF3D7_0613800	4567.09	0.664851	0.345005	1.92708	0.0539699	0.349561
PF3D7_0613900	3780.22	0.0671232	0.244616	0.274402	0.783776	1
PF3D7_0313700	911.17	-0.674542	0.169838	-3.97168	7.13675e-05	0.00263966
PF3D7_0614100	383.894	0.20481	0.355081	0.576799	0.564075	0.967204
PF3D7_0614200	551.215	0.0795545	0.209204	0.380273	0.703743	0.990411
PF3D7_0614300	15750.7	-0.288331	0.223587	-1.28957	0.1972	0.707505
PF3D7_0614400	1473.73	-0.104424	0.188371	-0.554355	0.579336	0.971696
PF3D7_0614500	27350.7	-0.230933	0.346734	-0.666023	0.505397	0.947596
PF3D7_0614600	24.0793	0.670706	0.459671	1.4591	0.144537	0.608226
PF3D7_0614700	284.949	0.726159	0.268706	2.70243	0.00688351	0.0858072
PF3D7_0614800	3312.79	-0.481723	0.216035	-2.22984	0.0257579	0.21941
PF3D7_0614900	1136.8	-0.451796	0.161807	-2.79218	0.00523536	0.0704143
PF3D7_0615000	586.978	0.31507	0.543094	0.580139	0.561821	0.966612
PF3D7_0615100	95.3111	0.663022	0.36061	1.83861	0.0659725	0.398386
PF3D7_0615200	105.697	0.741616	0.342507	2.16526	0.0303681	0.242096
PF3D7_0615300	705.586	0.300281	0.294627	1.01919	0.308113	0.828524
PF3D7_0615400	36984.4	0.47439	0.172488	2.75027	0.00595458	0.0773133
PF3D7_0615500	1703.05	-0.371943	0.253069	-1.46973	0.141634	0.601653
PF3D7_0615600	7276.31	-0.0548225	0.228919	-0.239484	0.81073	1
PF3D7_0615700	1209.55	-0.0110904	0.273233	-0.0405896	0.967623	1
PF3D7_1244000	1757.81	-0.671704	0.157723	-4.25876	2.05563e-05	0.000931999
PF3D7_0615900	3571.73	-0.440585	0.291879	-1.50948	0.131177	0.581974
PF3D7_0616000	1290.8	0.029031	0.334211	0.086864	0.93078	1
PF3D7_0616100	432.773	-0.038503	0.441763	-0.0871578	0.930546	1
PF3D7_0616200	2652.05	-0.287005	0.151409	-1.89556	0.0580184	0.367733
PF3D7_0616300	509.033	0.0204211	0.356128	0.0573422	0.954273	1
PF3D7_0616400	809.731	0.179575	0.262798	0.683318	0.494406	0.942066
PF3D7_0616500	64.623	0.232847	0.413433	0.563205	0.573295	0.970794
PF3D7_0616600	1226.95	-0.323613	0.195765	-1.65307	0.0983165	0.50112
PF3D7_0616700	418.467	-0.309396	0.171693	-1.80203	0.0715405	0.417221
PF3D7_0616800	1363.49	-0.236713	0.32988	-0.717574	0.47302	0.936036
PF3D7_0616900	2683	0.127575	0.261919	0.487077	0.626204	0.97653
PF3D7_0617000	576.339	-0.358758	0.181884	-1.97246	0.0485574	0.328903
PF3D7_0617100	4063.52	-0.0833377	0.126362	-0.659514	0.509566	0.948241
PF3D7_0617200	24320.5	-0.202799	0.230834	-0.878548	0.379647	0.885506
PF3D7_0617300	690.785	0.136931	0.311312	0.439851	0.660045	0.980896
PF3D7_0617400	480.631	0.00432586	0.307439	0.0140707	0.988774	1
PF3D7_0617500	32.3813	1.58515	0.573424	2.76436	0.00570343	0.0749174
PF3D7_0617600	35.9525	0.198192	0.438396	0.452083	0.651209	0.979385
PF3D7_0617700	13.8425	0.446239	0.647637	0.689027	0.490806	0.942066
PF3D7_0617800	5400.91	0.775597	0.533171	1.45469	0.145755	0.611977
PF3D7_0617900	8729.3	0.100844	0.350165	0.287991	0.773354	1
PF3D7_0618000	813.974	0.403912	0.339601	1.18937	0.234294	0.751826
PF3D7_0618100	607.607	-0.259629	0.468365	-0.55433	0.579353	0.971696
PF3D7_0618200	4857.5	-0.192622	0.344706	-0.558802	0.576297	0.970794
PF3D7_0618300	13774.3	-0.25507	0.319415	-0.798553	0.42455	0.910305
PF3D7_0618400	80.0998	0.0555847	0.498503	0.111503	0.911217	1
PF3D7_0618500	701.171	0.402642	0.4084	0.9859	0.324182	0.842305
PF3D7_0618600	565.326	-0.573148	0.28214	-2.03143	0.0422112	0.30241
PF3D7_0618700	687.277	-0.201296	0.346371	-0.581158	0.561134	0.966512
PF3D7_0618800	386.161	-0.492755	0.656584	-0.750482	0.452964	0.92463
PF3D7_0618900	874.748	-0.664792	0.369571	-1.79882	0.0720468	0.418772
PF3D7_0619000	11386.9	0.0511663	0.174497	0.293221	0.769353	1
PF3D7_0619100	704.842	0.203639	0.196174	1.03805	0.299245	0.822546
PF3D7_0619200	8556.91	0.302748	0.116633	2.59574	0.00943884	0.107419
PF3D7_0619300	2434.66	-0.246075	0.28311	-0.869185	0.384746	0.885506
PF3D7_0619400	10118.1	-0.00483355	0.327773	-0.0147466	0.988234	1
PF3D7_0619500	2769.02	-0.0896391	0.317984	-0.281898	0.778022	1
PF3D7_0619600	565.974	-0.117795	0.436921	-0.269603	0.787466	1
PF3D7_0619700	636.623	-0.0867231	0.250687	-0.345942	0.729386	1
PF3D7_0619800	2979.64	-0.102199	0.348685	-0.293099	0.769447	1
PF3D7_0619900	1399.7	0.125449	0.224609	0.558523	0.576487	0.970794
PF3D7_0620000	96.1368	0.68782	0.395333	1.73985	0.0818852	0.447609
PF3D7_0620100	206.139	0.148119	0.361041	0.410254	0.681619	0.986344
PF3D7_0620200	13.4717	0.422035	0.675465	0.624807	0.532098	0.957915
PF3D7_0620300	144.623	-0.0817533	0.65509	-0.124797	0.900684	1
PF3D7_0620400	148.351	0.384563	0.400994	0.959023	0.337547	0.85584
PF3D7_0620500	2091.83	0.00845123	0.220718	0.0382897	0.969457	1
PF3D7_0620600	152.421	0.232944	0.374946	0.621273	0.53442	0.959874
PF3D7_0620700	218.971	0.355174	0.356639	0.995894	0.319301	0.838405
PF3D7_0620800	3.8896	0.182752	1.27782	0.143019	0.886275	1
PF3D7_0620900	1.99585	0.777838	1.91457	0.406273	0.684542	0.987047
PF3D7_0621000	841.294	-0.311508	0.597507	-0.521347	0.602125	0.974118
PF3D7_0621100	1729.62	0.189002	0.239309	0.789782	0.429655	0.913762
PF3D7_0621200	7906.04	-0.0743934	0.414337	-0.179548	0.857508	1
PF3D7_0621300	4160.59	-0.104827	0.24864	-0.421603	0.673315	0.983692
PF3D7_0621400	1010.29	0.312599	0.278634	1.1219	0.261906	0.787284
PF3D7_0621500	240.26	-0.0528391	0.299573	-0.176381	0.859995	1
PF3D7_0621600	8.42587	0.492201	0.602416	0.817045	0.413903	0.900129
PF3D7_0621700	2213.39	-0.171615	0.305835	-0.561135	0.574706	0.970794
PF3D7_0621800	18503.1	-0.131143	0.396369	-0.330862	0.740749	1
PF3D7_0621900	6985.14	-0.278782	0.162825	-1.71216	0.0868675	0.463189
PF3D7_0622000	229.225	0.365041	0.314706	1.15994	0.246072	0.765874
PF3D7_0622100	658.849	0.282786	0.37365	0.75682	0.449158	0.924074
PF3D7_0622200	3029.28	-0.184031	0.215338	-0.854615	0.392764	0.888892
PF3D7_0622300	468.106	-0.365102	0.271014	-1.34717	0.177924	0.679116
PF3D7_0622400	449.126	-0.444992	0.334806	-1.3291	0.183814	0.68909
PF3D7_0622500	527.024	0.0753987	0.325255	0.231814	0.816683	1
PF3D7_0622600	705.705	-0.639508	0.257488	-2.48364	0.0130047	0.134169
PF3D7_0622700	139.791	-0.336264	0.436198	-0.770898	0.440768	0.921473
PF3D7_0622800	16503.6	-0.248385	0.210742	-1.17862	0.238549	0.75758
PF3D7_0622900	8426.37	0.19185	0.222688	0.861518	0.388953	0.886736
PF3D7_0623000	1458.53	-0.0349688	0.185974	-0.18803	0.850853	1
PF3D7_0623100	17692.3	-0.138859	0.265322	-0.523359	0.600725	0.974118
PF3D7_0623200	1197.16	-0.36091	0.28535	-1.2648	0.205943	0.717365
PF3D7_1355100	7660.25	-0.670813	0.161796	-4.14604	3.38277e-05	0.00139838
PF3D7_0716700	780.624	-0.66368	0.177416	-3.74082	0.000183423	0.00603044
PF3D7_0623500	1052.92	-0.0540848	0.298223	-0.181357	0.856088	1
PF3D7_0623600	5340.23	-0.0307908	0.325317	-0.0946488	0.924594	1
PF3D7_0623700	1399.95	-0.191781	0.385881	-0.496995	0.619193	0.97653
PF3D7_0623800	20521.1	0.0721362	0.221254	0.326034	0.744399	1
PF3D7_0623900	987.002	-0.550779	0.262863	-2.0953	0.036144	0.273632
PF3D7_0624000	14752.2	-0.218426	0.303825	-0.718922	0.472189	0.936036
PF3D7_0624100	263.642	-0.345819	0.231555	-1.49346	0.135316	0.588055
PF3D7_0624200	615.284	-0.0716749	0.145781	-0.491663	0.622957	0.97653
PF3D7_0624300	109.97	-0.242291	0.352702	-0.686957	0.49211	0.942066
PF3D7_0624400	1355.97	0.0258578	0.289674	0.0892653	0.928871	1
PF3D7_0624500	644.792	-0.46001	0.428926	-1.07247	0.283509	0.808788
PF3D7_0624600	29451.4	-0.0466162	0.22038	-0.211527	0.832476	1
PF3D7_0624700	336.629	-0.529608	0.279545	-1.89454	0.0581535	0.36775
PF3D7_0624800	32.9985	0.216374	0.435711	0.4966	0.619471	0.97653
PF3D7_0624900	226.46	0.0291624	0.226217	0.128914	0.897426	1
PF3D7_0625000	137.977	0.992089	0.366737	2.70518	0.00682674	0.0853048
PF3D7_0625100	20.6093	-0.506531	0.722722	-0.700865	0.483387	0.939169
PF3D7_0625200	212.745	-0.18789	0.357355	-0.525779	0.599042	0.974118
PF3D7_0625300	1885.54	-0.485221	0.222664	-2.17916	0.0293198	0.236882
PF3D7_0625400	1300.73	0.157835	0.266662	0.59189	0.553924	0.962503
PF3D7_0625500	126.043	0.196417	0.25746	0.762903	0.445521	0.922548
PF3D7_0625600	124.672	0.475173	0.298609	1.59129	0.111545	0.539385
PF3D7_0625700	446.358	-0.3034	0.314763	-0.9639	0.335096	0.853636
PF3D7_0625800	568.726	0.4811	0.326328	1.47428	0.140405	0.599817
PF3D7_0625900	52.7108	0.518038	0.551275	0.939709	0.347367	0.863732
PF3D7_0626000	3956.86	-0.0097932	0.420021	-0.0233159	0.981398	1
PF3D7_0626100	897.417	0.185121	0.265601	0.69699	0.485809	0.939854
PF3D7_0626200	153.896	0.0374446	0.721144	0.0519239	0.958589	1
PF3D7_0626300	273.981	0.19773	0.319293	0.619276	0.535735	0.959874
PF3D7_0626400	813.06	-0.336643	0.229703	-1.46556	0.142768	0.603945
PF3D7_0626500	57.368	0.517489	0.32271	1.60357	0.108808	0.532842
PF3D7_0626600	116.165	0.108081	0.365817	0.295449	0.767651	1
PF3D7_0626700	7112.5	0.035227	0.160755	0.219135	0.826545	1
PF3D7_0626800	71905.9	-0.392169	0.299794	-1.30813	0.190829	0.698053
PF3D7_0626840	20.4683	0.0708671	0.705177	0.100496	0.919951	1
PF3D7_0626900	697.418	0.0642989	0.363366	0.176954	0.859545	1
PF3D7_0627000	48.364	0.618611	0.380113	1.62744	0.103644	0.517024
PF3D7_0627100	8815.19	-0.0871161	0.169294	-0.514586	0.606843	0.974118
PF3D7_0627200	173.426	0.21943	0.322384	0.680647	0.496095	0.94207
PF3D7_0627300	7282.63	0.0445119	0.214	0.207999	0.83523	1
PF3D7_0627400	518.387	-0.019897	0.220128	-0.0903885	0.927979	1
PF3D7_0627500	8716.47	-0.0915832	0.453369	-0.202006	0.839912	1
PF3D7_0627600	261.897	0.403854	0.191758	2.10606	0.0351988	0.268141
PF3D7_0627700	12963.5	0.12206	0.237555	0.513819	0.607379	0.97427
PF3D7_0627800	5647.83	-0.0345145	0.291717	-0.118315	0.905818	1
PF3D7_0627900	2019.42	-0.15392	0.104741	-1.46952	0.141691	0.601653
PF3D7_0628000	486.127	-0.342338	0.188346	-1.8176	0.0691253	0.409507
PF3D7_0628100	1639.03	0.757156	0.300668	2.51825	0.0117941	0.124636
PF3D7_0628200	22292	-0.0181927	0.206728	-0.0880034	0.929874	1
PF3D7_0628300	8807.82	-0.748333	0.391664	-1.91065	0.0560493	0.36044
PF3D7_0628400	113.466	0.472229	0.270085	1.74845	0.0803865	0.444287
PF3D7_0628500	244.094	-0.21673	0.276985	-0.78246	0.433945	0.916
PF3D7_0628600	1758.5	0.0552005	0.168667	0.327276	0.743459	1
PF3D7_0628700	246.963	0.211433	0.349522	0.604921	0.545231	0.962503
PF3D7_0628800	1656.89	-0.316171	0.283031	-1.11709	0.263956	0.789341
PF3D7_0628900	1044.41	-0.487501	0.166096	-2.93506	0.00333486	0.0520793
PF3D7_0629000	10.135	0.622948	0.824311	0.755721	0.449817	0.924223
PF3D7_0629100	2626.89	-0.0294356	0.1449	-0.203144	0.839023	1
PF3D7_0629200	5518.8	-0.022106	0.110877	-0.199374	0.84197	1
PF3D7_0629300	313.75	0.448218	0.40883	1.09634	0.272928	0.797807
PF3D7_0629400	5932.83	-0.358596	0.144386	-2.48359	0.0130064	0.134169
PF3D7_0629500	4709.3	-0.296889	0.148332	-2.00152	0.0453367	0.315059
PF3D7_0629600	852.977	-0.221253	0.246408	-0.897914	0.369231	0.882373
PF3D7_0629700	11023.7	-0.0675632	0.194959	-0.346552	0.728928	1
PF3D7_0629800	4771.49	0.200455	0.340943	0.587943	0.556571	0.963532
PF3D7_0629900	2708.64	-0.106399	0.192811	-0.55183	0.581065	0.971696
PF3D7_0630000	9.72988	0.565553	0.800929	0.706121	0.480113	0.937221
PF3D7_0630100	143.217	0.329642	0.322246	1.02295	0.30633	0.826782
PF3D7_0630200	18.5131	-0.0732482	0.674602	-0.10858	0.913536	1
PF3D7_1320800	2359.16	-0.658693	0.203345	-3.23928	0.00119833	0.0243212
PF3D7_0630400	68.4428	0.325902	0.545853	0.59705	0.550474	0.962503
PF3D7_0630500	1154.07	-0.0420523	0.526654	-0.079848	0.936358	1
PF3D7_0630600	2954.81	0.0966905	0.173602	0.556967	0.57755	0.971279
PF3D7_0630700	326.05	0.109143	0.374926	0.291105	0.770971	1
PF3D7_0630800	78.1315	0.706741	0.323247	2.18638	0.0287878	0.234838
PF3D7_0630900	4081.58	-0.0955023	0.0940484	-1.01546	0.309887	0.830057
PF3D7_0631000	341.161	0.267795	0.451127	0.593613	0.552771	0.962503
PF3D7_1144700	1187.23	-0.655612	0.220724	-2.97027	0.00297536	0.0479297
PF3D7_0311600	968.674	-0.643432	0.209827	-3.06649	0.00216588	0.0382912
PF3D7_0631300	0.0344726	0	6.45106	0	1	1
PF3D7_0631400	314.424	0.26355	0.303742	0.867678	0.385571	0.885506
PF3D7_0631500	19.9166	-0.235969	0.566289	-0.416694	0.676902	0.984796
PF3D7_0631600	2.76185	2.08359	1.19117	1.7492	0.0802572	0.4441
PF3D7_0631700	0.17285	0	6.45106	0	1	1
PF3D7_0631800	6.24147	0.872216	0.657969	1.32562	0.184966	0.689419
PF3D7_0631900	28.3403	0.869119	0.560059	1.55183	0.120702	0.556706
PF3D7_0632000	7.36832	0.414468	0.886621	0.467469	0.640164	0.978483
PF3D7_0632100	9.87463	1.88615	0.655557	2.87717	0.00401253	0.059521
PF3D7_0632200	5.7854	0.752499	0.771442	0.975445	0.32934	0.84739
PF3D7_0632250	0.114452	2.83063	6.38355	0.443426	0.657458	0.980896
PF3D7_0632300	7.67124	0.120878	1.0451	0.115661	0.907921	1
PF3D7_0632400	152.557	0.110555	0.476694	0.231921	0.8166	1
PF3D7_0632500	447.002	0.0367895	0.470338	0.0782191	0.937654	1
PF3D7_0632600	3.82628	0.537123	1.03469	0.519115	0.603681	0.974118
PF3D7_0632700	241.594	0.143656	0.45563	0.315292	0.75254	1
PF3D7_0632800	806.889	0.424811	0.476802	0.890959	0.372951	0.882373
PF3D7_1000100	533.647	-0.19142	0.328385	-0.582912	0.559952	0.965068
PF3D7_1000200	198.102	0.307865	0.470298	0.654616	0.512715	0.950061
PF3D7_1000300	4.65704	-0.182137	0.855286	-0.212954	0.831363	1
PF3D7_1000400	17.7087	3.21516	1.50491	2.13645	0.0326427	0.252855
PF3D7_1000500	48.2385	0.65887	0.356713	1.84706	0.0647385	0.393496
PF3D7_1000600	917.919	0.472271	0.615555	0.767228	0.442946	0.921473
PF3D7_1000700	12.8406	1.57885	0.703275	2.245	0.0247681	0.212915
PF3D7_1019800	1594.42	-0.642469	0.215528	-2.9809	0.002874	0.0466984
PF3D7_1000900	13.1519	1.00059	0.710774	1.40775	0.159204	0.637498
PF3D7_1001000	2271.93	-0.248464	0.232624	-1.06809	0.285478	0.809599
PF3D7_1001100	2124.44	0.0801701	0.231939	0.345651	0.729605	1
PF3D7_1001200	4079.97	-0.0734593	0.303558	-0.241994	0.808785	1
PF3D7_1001300	178.253	-1.90671	0.710155	-2.68493	0.00725459	0.0884566
PF3D7_1001400	4083.45	0.0601734	0.17196	0.349926	0.726394	0.999725
PF3D7_1001500	32584.9	0.0289372	0.436833	0.0662432	0.947184	1
PF3D7_1001600	6777.08	-0.399574	0.223309	-1.78933	0.0735616	0.42382
PF3D7_1001700	4154.07	-0.0827891	0.288919	-0.286548	0.774459	1
PF3D7_1001800	1818.26	0.196735	0.215561	0.912661	0.361421	0.878397
PF3D7_1001900	3411.6	-0.206635	0.217417	-0.950413	0.341903	0.860419
PF3D7_1002000	959.677	-0.213213	0.396161	-0.538198	0.59044	0.972961
PF3D7_1002100	17042.4	0.175906	0.299604	0.587128	0.557118	0.963729
PF3D7_1002200	8499.52	-0.010858	0.251268	-0.0432128	0.965532	1
PF3D7_1002300	116.536	-0.378828	0.34318	-1.10388	0.269647	0.796866
PF3D7_1002400	16291	-0.223036	0.452134	-0.493295	0.621804	0.97653
PF3D7_1002500	7.90389	-0.416261	0.979152	-0.425124	0.670746	0.983049
PF3D7_1002600	273.496	-0.298489	0.561695	-0.531408	0.595136	0.974118
PF3D7_1002700	1566.99	0.313671	0.213027	1.47245	0.1409	0.600106
PF3D7_1002800	1566.17	-0.0891924	0.4615	-0.193266	0.846751	1
PF3D7_1002900	1272.1	0.286546	0.395332	0.724825	0.46856	0.933627
PF3D7_1003000	273.574	0.00580709	0.465092	0.0124859	0.990038	1
PF3D7_1003100	332.672	-0.345569	0.567105	-0.609357	0.542288	0.962503
PF3D7_1003200	242.143	-0.531998	0.336132	-1.5827	0.113489	0.544397
PF3D7_1003300	719.286	-0.364993	0.239627	-1.52317	0.127716	0.571907
PF3D7_1003400	636.732	0.247942	0.285229	0.869275	0.384697	0.885506
PF3D7_1003500	13095.9	-0.22783	0.383196	-0.594552	0.552143	0.962503
PF3D7_1003600	3035.85	0.105442	0.429235	0.245652	0.805952	1
PF3D7_1003700	2028.46	0.00581679	0.233503	0.0249109	0.980126	1
PF3D7_1003800	8600.35	-0.267961	0.218551	-1.22608	0.22017	0.734517
PF3D7_1003900	25.6421	0.348402	0.646607	0.538816	0.590014	0.972961
PF3D7_1004000	22097.5	-0.348796	0.361906	-0.963777	0.335158	0.853636
PF3D7_1004100	353.175	0.0734112	0.490397	0.149698	0.881003	1
PF3D7_1004200	4329.52	-0.299493	0.362902	-0.825274	0.409216	0.895528
PF3D7_1004300	8702.4	0.00926273	0.25545	0.0362604	0.971075	1
PF3D7_1004400	10558.8	-0.357002	0.312488	-1.14245	0.253267	0.779159
PF3D7_1004500	324.325	-0.148214	0.495483	-0.299131	0.76484	1
PF3D7_1004600	438.626	0.268615	0.323745	0.82971	0.406703	0.894205
PF3D7_1004700	345.385	0.059866	0.168103	0.356126	0.721746	0.997702
PF3D7_1004800	1151.96	-0.0582111	0.178375	-0.326341	0.744166	1
PF3D7_1004900	1054.35	-0.191909	0.327178	-0.586559	0.5575	0.963796
PF3D7_1005000	761.687	-0.0316135	0.236444	-0.133704	0.893637	1
PF3D7_1005100	2859.03	0.0842788	0.336684	0.25032	0.80234	1
PF3D7_1005200	8.2971	-0.995895	0.795793	-1.25145	0.21077	0.722771
PF3D7_1005300	24.4269	0.646972	0.556283	1.16303	0.244819	0.765874
PF3D7_1005400	8.21264	1.02221	0.91268	1.12001	0.262708	0.787703
PF3D7_1005500	11673.5	-0.0174291	0.250103	-0.0696878	0.944442	1
PF3D7_1005600	4461.57	-0.0328783	0.151673	-0.216771	0.828387	1
PF3D7_1005700	215.377	0.0441389	0.260079	0.169713	0.865236	1
PF3D7_1005800	100.815	-0.153109	0.451484	-0.339123	0.734517	1
PF3D7_1005900	550.914	-1.00482	0.397827	-2.52577	0.0115446	0.123085
PF3D7_1006000	261.209	0.400251	0.319231	1.2538	0.209916	0.722246
PF3D7_1006100	376.624	0.170906	0.346149	0.493736	0.621492	0.97653
PF3D7_1006200	9200.51	-0.411001	0.467469	-0.879206	0.37929	0.885506
PF3D7_1006300	18.8316	-0.52728	0.638578	-0.82571	0.408968	0.895528
PF3D7_1303800	7731.1	-0.632396	0.208774	-3.0291	0.00245286	0.0411641
PF3D7_1006500	416.619	-0.192585	0.219288	-0.878231	0.379818	0.885506
PF3D7_1006600	1186.48	-0.450491	0.197133	-2.28521	0.0223002	0.199003
PF3D7_1006700	3548.43	-0.127589	0.244743	-0.521317	0.602146	0.974118
PF3D7_1006800	20307.5	-0.091515	0.350363	-0.2612	0.793938	1
PF3D7_1006900	1338.68	-0.0240198	0.387105	-0.0620499	0.950523	1
PF3D7_1007000	1261.04	-0.122545	0.226366	-0.541359	0.58826	0.972961
PF3D7_1007100	10.3971	1.46241	1.14398	1.27836	0.201123	0.710568
PF3D7_1007200	794.077	0.430079	0.2801	1.53545	0.124674	0.565202
PF3D7_1007300	169.724	0.058972	0.411312	0.143375	0.885994	1
PF3D7_1007400	531.852	0.113271	0.252495	0.448608	0.653715	0.979655
PF3D7_1007500	476.82	0.143804	0.725349	0.198254	0.842846	1
PF3D7_1007600	1730.76	0.130431	0.412422	0.316255	0.751809	1
PF3D7_1007700	33154.6	0.0151928	0.208835	0.0727506	0.942005	1
PF3D7_1007800	604.642	0.0692606	0.430896	0.160736	0.872301	1
PF3D7_1007900	7125.57	-0.15506	0.163499	-0.948385	0.342933	0.861493
PF3D7_1008000	9492.08	-0.0320185	0.307373	-0.104168	0.917036	1
PF3D7_1008100	15027.1	-0.178249	0.300623	-0.592932	0.553227	0.962503
PF3D7_1008200	102.246	-0.00212836	0.343166	-0.00620214	0.995051	1
PF3D7_1008400	8696.68	-0.0499437	0.358531	-0.139301	0.889212	1
PF3D7_1008500	1718.1	0.203767	0.224106	0.909243	0.363222	0.879429
PF3D7_1008600	41.5515	0.577994	0.498976	1.15836	0.246717	0.766321
PF3D7_1008700	9375.78	-0.144639	0.354837	-0.40762	0.683553	0.987047
PF3D7_1008800	14295.2	0.0624907	0.151044	0.413726	0.679075	0.985673
PF3D7_1008900	5733.25	-0.371657	0.248299	-1.49681	0.134443	0.588055
PF3D7_1009000	1139.86	-0.352246	0.140499	-2.50711	0.0121722	0.127171
PF3D7_1009100	38.9505	0.358403	0.483017	0.742011	0.458081	0.928438
PF3D7_1009200	1522.81	0.166847	0.107112	1.55769	0.119306	0.555859
PF3D7_1009300	654.512	-0.120101	0.321539	-0.37352	0.708761	0.99309
PF3D7_1009400	1356.48	-0.100248	0.505309	-0.19839	0.84274	1
PF3D7_1009500	1422.39	-0.315608	0.171529	-1.83997	0.0657733	0.397616
PF3D7_1009600	934.43	-0.471084	0.26023	-1.81026	0.0702556	0.413424
PF3D7_1009700	1189.95	0.0916363	0.296938	0.308605	0.757622	1
PF3D7_1009800	2172.93	0.120458	0.250571	0.480734	0.630705	0.976652
PF3D7_1009900	654.124	0.287551	0.322962	0.890357	0.373274	0.882373
PF3D7_1010000	730.031	-0.437081	0.314265	-1.3908	0.164286	0.648166
PF3D7_1010100	925.676	0.217612	0.29934	0.726973	0.467243	0.933434
PF3D7_1010200	7729.83	-0.189561	0.347018	-0.546256	0.58489	0.972961
PF3D7_1010300	4108.44	0.198004	0.214847	0.921604	0.356735	0.872696
PF3D7_1010400	131.999	0.272216	0.440055	0.618596	0.536183	0.959874
PF3D7_1010500	37.1374	-0.142291	0.443109	-0.321119	0.74812	1
PF3D7_1010600	13132.2	-0.206098	0.377985	-0.545254	0.585579	0.972961
PF3D7_1010700	3374.87	-0.251572	0.334924	-0.75113	0.452574	0.92463
PF3D7_1010800	465.727	-0.155201	0.285801	-0.543041	0.587102	0.972961
PF3D7_1010900	902.578	0.221547	0.155425	1.42543	0.154033	0.627971
PF3D7_0424000	495.776	-0.628022	0.1879	-3.34232	0.000830818	0.0189872
PF3D7_1011100	517.87	-0.42809	0.406139	-1.05405	0.291861	0.816339
PF3D7_1011200	567.732	-0.239559	0.221699	-1.08056	0.279893	0.806126
PF3D7_1011300	248.227	-0.309797	0.609625	-0.508176	0.61133	0.975939
PF3D7_1011400	1630.37	-0.151233	0.263989	-0.572875	0.566729	0.968669
PF3D7_1011500	410.646	-0.150329	0.217349	-0.691649	0.489158	0.941413
PF3D7_1011600	278.713	-0.15439	0.511229	-0.301997	0.762654	1
PF3D7_1011700	4039.49	-0.1178	0.150384	-0.783327	0.433435	0.915574
PF3D7_1011800	101750	0.105225	0.212024	0.496286	0.619692	0.97653
PF3D7_1011900	1084.38	-0.0112942	0.208952	-0.0540519	0.956894	1
PF3D7_1012000	2842.11	0.0660769	0.203581	0.324573	0.745505	1
PF3D7_1012100	1239.44	-0.3783	0.148208	-2.55249	0.0106955	0.116306
PF3D7_1012200	537.254	0.961509	0.543484	1.76916	0.0768676	0.432582
PF3D7_1012300	709.082	-0.520113	0.432269	-1.20322	0.228893	0.748506
PF3D7_1012400	67299.2	-0.119436	0.383517	-0.311423	0.755479	1
PF3D7_1012500	2452.29	-0.144439	0.165977	-0.870238	0.384171	0.885506
PF3D7_1012600	6822.9	-0.156907	0.154591	-1.01498	0.310114	0.830057
PF3D7_1012700	1256.28	-0.168358	0.299881	-0.561416	0.574514	0.970794
PF3D7_1012800	453.988	-0.246112	0.603369	-0.407897	0.68335	0.987047
PF3D7_1012900	4542.1	-0.255524	0.101457	-2.51854	0.0117841	0.124636
PF3D7_1013000	447.519	-0.189917	0.408143	-0.465319	0.641703	0.978745
PF3D7_1013100	5533.13	0.0293574	0.200446	0.146461	0.883558	1
PF3D7_1013200	2728.69	-0.141595	0.269241	-0.525906	0.598953	0.974118
PF3D7_1013300	496.41	-0.0656109	0.605701	-0.108322	0.91374	1
PF3D7_0809600	1853.95	-0.625086	0.205083	-3.04797	0.0023039	0.0393694
PF3D7_1013500	1688.66	-0.100317	0.215443	-0.465632	0.641479	0.978745
PF3D7_1013600	2560.24	-0.486875	0.220248	-2.21057	0.0270654	0.226094
PF3D7_1013700	176.831	0.346674	0.227632	1.52296	0.127769	0.571907
PF3D7_1013800	782.974	0.153939	0.466603	0.329914	0.741465	1
PF3D7_1013900	1948.47	-0.0872918	0.234156	-0.372794	0.709302	0.99309
PF3D7_1014000	107.495	-0.154285	0.309803	-0.49801	0.618477	0.97653
PF3D7_1014100	564.983	0.425598	0.437401	0.973015	0.330546	0.847778
PF3D7_1014200	29.8333	0.529544	0.367236	1.44197	0.149311	0.617344
PF3D7_1014300	3939.02	-0.106236	0.226678	-0.468664	0.63931	0.978151
PF3D7_1014400	1677.43	0.00352899	0.331662	0.0106403	0.99151	1
PF3D7_1014500	595.49	0.108564	0.551125	0.196987	0.843838	1
PF3D7_1014600	34330	0.0524609	0.20778	0.252482	0.800668	1
PF3D7_1014700	2558.08	-0.406035	0.358505	-1.13258	0.257392	0.784594
PF3D7_1014800	126.844	0.316928	0.300252	1.05554	0.291178	0.815647
PF3D7_1014900	2524.73	0.0108521	0.271912	0.0399105	0.968164	1
PF3D7_1015000	666.024	-0.237511	0.391793	-0.606216	0.544371	0.962503
PF3D7_1015100	1426.57	0.103967	0.174244	0.596677	0.550723	0.962503
PF3D7_1015200	4339.74	-0.22554	0.176668	-1.27664	0.201731	0.71118
PF3D7_1015300	5437.99	-0.1628	0.172629	-0.943066	0.345647	0.863162
PF3D7_1015400	2331	-0.483597	0.484082	-0.998998	0.317796	0.837622
PF3D7_1015500	371.392	0.281069	0.355827	0.789903	0.429584	0.913762
PF3D7_1015600	10414.7	-0.562085	0.328431	-1.71143	0.0870024	0.463189
PF3D7_1006400	341.083	-0.616325	0.186214	-3.30976	0.000933751	0.0202685
PF3D7_0526200	2494.57	-0.615409	0.110356	-5.57657	2.45303e-08	3.62919e-06
PF3D7_1015900	81262.9	-0.509678	0.369751	-1.37843	0.168069	0.65617
PF3D7_1016000	291.419	0.0475127	0.462847	0.102653	0.918238	1
PF3D7_1016100	25.0488	-0.230285	0.732953	-0.314187	0.753379	1
PF3D7_1016200	920.201	-0.279329	0.619695	-0.450752	0.652168	0.979385
PF3D7_1016300	237847	-0.530636	0.294145	-1.80399	0.0712325	0.416998
PF3D7_1016400	14076.1	-0.054501	0.193689	-0.281385	0.778415	1
PF3D7_0516000	1061.68	-0.611721	0.166692	-3.66976	0.000242775	0.00745836
PF3D7_1016600	609.939	0.518848	0.369048	1.40591	0.159751	0.639232
PF3D7_1016700	4649.24	0.309371	0.199512	1.55063	0.120989	0.556706
PF3D7_1016800	3666.62	0.511654	0.198616	2.5761	0.00999227	0.111905
PF3D7_1016900	4748.01	0.690383	0.496785	1.3897	0.164619	0.648166
PF3D7_1017000	5007.92	-0.560257	0.194491	-2.88064	0.00396874	0.0593411
PF3D7_1017100	965.595	-0.391663	0.238245	-1.64395	0.100187	0.505819
PF3D7_1017200	259.57	0.206399	0.2221	0.929309	0.352729	0.868414
PF3D7_1017300	1697.67	0.0567808	0.184942	0.307019	0.758829	1
PF3D7_1017400	4374.82	0.288043	0.218689	1.31713	0.187794	0.695965
PF3D7_1017500	757.891	-0.19006	0.308598	-0.615882	0.537973	0.961291
PF3D7_1017600	18467.4	0.0647965	0.152881	0.423836	0.671685	0.98339
PF3D7_1017700	263.674	0.0818229	0.284474	0.287628	0.773631	1
PF3D7_1017800	974.33	-0.204913	0.62066	-0.330153	0.741284	1
PF3D7_1017900	3537.69	-0.240124	0.153566	-1.56365	0.117899	0.551898
PF3D7_1018000	762.054	0.0443848	0.213023	0.208357	0.83495	1
PF3D7_1018100	54.4688	0.106458	0.346455	0.30728	0.758631	1
PF3D7_1018200	2049.31	0.42252	0.251845	1.6777	0.0934061	0.485094
PF3D7_1018300	4054.11	-0.0241334	0.193291	-0.124855	0.900638	1
PF3D7_1018400	81.2659	0.135551	0.491535	0.27577	0.782725	1
PF3D7_1018500	1973.3	0.00311216	0.446577	0.00696892	0.99444	1
PF3D7_1018600	10048.7	-0.182034	0.138599	-1.31339	0.189051	0.696697
PF3D7_1018700	5075.8	0.0108183	0.182637	0.0592337	0.952766	1
PF3D7_1018800	1105.16	0.2405	0.310253	0.775172	0.438238	0.918633
PF3D7_1018900	142.832	0.0104375	0.513977	0.0203073	0.983798	1
PF3D7_1019000	15536.8	0.062937	0.236817	0.265762	0.790422	1
PF3D7_1203300	718.308	-0.602937	0.197808	-3.04809	0.00230301	0.0393694
PF3D7_1019200	19.0505	0.155368	0.621099	0.25015	0.802471	1
PF3D7_1019300	3255.75	0.3781	0.353153	1.07064	0.284332	0.808788
PF3D7_1019400	8693.07	-0.222815	0.385072	-0.57863	0.562839	0.966789
PF3D7_1471300	845.403	-0.599873	0.195589	-3.067	0.00216215	0.0382912
PF3D7_1019600	602.119	-0.58233	0.255023	-2.28344	0.0224045	0.199617
PF3D7_1034500	2535.92	-0.599499	0.145738	-4.11353	3.89657e-05	0.00158694
PF3D7_0914800	614.286	-0.598672	0.196071	-3.05335	0.00226305	0.0391473
PF3D7_1019900	217.309	-0.474936	0.32829	-1.4467	0.147982	0.616258
PF3D7_1020000	4832.61	-0.0148549	0.39852	-0.0372753	0.970266	1
PF3D7_1020100	25.2344	-0.743545	0.694645	-1.07039	0.284442	0.808788
PF3D7_1020200	155.358	0.0950888	0.412519	0.230508	0.817697	1
PF3D7_1020300	157.047	0.628226	0.377229	1.66537	0.095839	0.495227
PF3D7_1020400	1819.4	0.450694	0.220106	2.04762	0.040597	0.294498
PF3D7_1020500	639.583	-0.134253	0.225823	-0.594507	0.552173	0.962503
PF3D7_1020600	1159.52	0.0281084	0.153789	0.182773	0.854976	1
PF3D7_1020700	6186.06	-0.079455	0.374496	-0.212165	0.831978	1
PF3D7_1020800	751.06	0.540025	0.187084	2.88654	0.00389503	0.0590238
PF3D7_1020900	4419.87	-0.302355	0.377062	-0.801871	0.422628	0.909467
PF3D7_1462100	356.219	-0.594295	0.186545	-3.18581	0.00144351	0.028081
PF3D7_1021100	1543.19	0.0743415	0.43558	0.170672	0.864481	1
PF3D7_1021200	1436.16	-0.628205	0.354386	-1.77266	0.0762852	0.430166
PF3D7_0505500	3882.38	-0.584315	0.165548	-3.52958	0.000416219	0.0112499
PF3D7_1021400	4350.01	0.264927	0.143103	1.8513	0.0641265	0.391869
PF3D7_1021500	1872.73	0.0983922	0.2502	0.393255	0.694131	0.988694
PF3D7_1021600	1458.94	-0.163803	0.346012	-0.473403	0.635925	0.977283
PF3D7_1021700	7921.04	0.0169549	0.261745	0.0647762	0.948352	1
PF3D7_1021800	7527.06	-0.127689	0.31529	-0.40499	0.685485	0.98737
PF3D7_1021900	23836.6	-0.142138	0.243088	-0.584718	0.558738	0.964081
PF3D7_1022000	3179.73	-0.18376	0.208257	-0.88237	0.377577	0.885506
PF3D7_1022100	1452.46	0.347493	0.17062	2.03664	0.0416856	0.300289
PF3D7_1022200	955.516	-0.300636	0.585139	-0.513785	0.607402	0.97427
PF3D7_1022300	227.488	0.0139181	0.593175	0.0234637	0.98128	1
PF3D7_1022400	15105.2	0.0162531	0.340732	0.0477006	0.961955	1
PF3D7_1022500	1478.35	-0.144282	0.219139	-0.658404	0.510278	0.948986
PF3D7_1022600	5640.75	0.047651	0.391343	0.121763	0.903087	1
PF3D7_1022700	14.1336	-0.457244	0.702884	-0.650525	0.515353	0.95172
PF3D7_1022800	1335.12	-0.429604	0.190314	-2.25734	0.0239867	0.208943
PF3D7_1022900	449.786	-0.462724	0.512406	-0.903042	0.366503	0.881301
PF3D7_1023000	213.543	0.18317	0.335131	0.546563	0.584679	0.972961
PF3D7_1023100	127.714	0.1421	0.373971	0.379976	0.703963	0.990411
PF3D7_1023200	1588.23	0.113169	0.135682	0.834074	0.404239	0.892172
PF3D7_1023300	211.688	-0.335444	0.373268	-0.898668	0.368829	0.882373
PF3D7_1023400	510.329	0.00108074	0.164274	0.00657889	0.994751	1
PF3D7_1023600	146.146	0.90588	0.418715	2.16348	0.0305046	0.24257
PF3D7_1023700	20.5121	1.43244	0.544675	2.62989	0.00854113	0.0994166
PF3D7_1319400	7077.6	-0.583034	0.192388	-3.03051	0.0024414	0.0410945
PF3D7_1023900	92554.2	-0.0446772	0.244494	-0.182734	0.855007	1
PF3D7_1024000	1440.96	-0.209644	0.249249	-0.841101	0.400291	0.890271
PF3D7_1024100	909.378	-0.534065	0.236233	-2.26075	0.0237746	0.207548
PF3D7_0210200	7144.82	-0.577683	0.177699	-3.25091	0.00115038	0.0236902
PF3D7_1024300	480.715	-0.670941	0.265687	-2.52531	0.0115597	0.123085
PF3D7_1024400	129.242	0.0246158	0.285371	0.0862591	0.93126	1
PF3D7_1024500	352.953	-0.46037	0.181349	-2.53859	0.01113	0.119849
PF3D7_1024600	487.074	-0.546234	0.214525	-2.54625	0.0108888	0.117951
PF3D7_1131400	1059.71	-0.56546	0.185134	-3.05433	0.00225565	0.0391398
PF3D7_1024800	24937.1	0.0990508	0.316975	0.312487	0.75467	1
PF3D7_1024900	1606.4	-0.771177	0.401145	-1.92244	0.0545506	0.35251
PF3D7_1025000	5707.19	0.189499	0.274252	0.690967	0.489586	0.941413
PF3D7_1025100	3241.47	-0.0354184	0.288212	-0.12289	0.902194	1
PF3D7_1025200	396.365	-0.313678	0.217603	-1.44151	0.14944	0.617344
PF3D7_1025300	365.606	-0.102828	0.299804	-0.342983	0.731611	1
PF3D7_1025400	905.599	-0.285703	0.258844	-1.10377	0.269694	0.796866
PF3D7_1025500	787.583	0.100951	0.2123	0.475508	0.634425	0.97692
PF3D7_1428900	2521.91	-0.564896	0.178573	-3.16338	0.00155948	0.0299228
PF3D7_0927600	2852.25	-0.556088	0.174018	-3.19557	0.00139554	0.0275289
PF3D7_1025800	168.814	1.32614	0.497726	2.6644	0.0077126	0.0928485
PF3D7_1025900	2705.92	0.135015	0.251401	0.537051	0.591232	0.973611
PF3D7_1026000	3030.46	0.08592	0.345095	0.248975	0.80338	1
PF3D7_1026100	238.363	0.305399	0.319216	0.956718	0.338709	0.857373
PF3D7_1026200	968.316	-0.422646	0.168916	-2.5021	0.0123458	0.128533
PF3D7_1456500	4065.19	-0.55194	0.180228	-3.06246	0.00219527	0.0385681
PF3D7_1026400	141.816	0.484848	0.256265	1.89197	0.0584944	0.368212
PF3D7_1026500	98.7644	0.867621	0.594542	1.45931	0.14448	0.608226
PF3D7_1026600	9027.54	0.308009	0.300215	1.02596	0.304909	0.826591
PF3D7_1026800	45229.3	-0.310445	0.452088	-0.686691	0.492278	0.942066
PF3D7_1026900	199.569	0.278845	0.227992	1.22305	0.221312	0.736658
PF3D7_1027000	1122.59	-0.175222	0.358696	-0.488498	0.625197	0.97653
PF3D7_1027100	6062.68	-0.0458713	0.174294	-0.263183	0.792409	1
PF3D7_1027200	2684.42	-0.303956	0.231129	-1.31509	0.188479	0.69652
PF3D7_1027300	27028.1	0.373073	0.434493	0.85864	0.390539	0.886805
PF3D7_1027400	1938.88	-0.329234	0.368055	-0.894524	0.371042	0.882373
PF3D7_1027500	138.621	-0.644786	0.236452	-2.72692	0.00639278	0.0815215
PF3D7_1027600	276.075	-0.414819	0.261592	-1.58575	0.112796	0.542889
PF3D7_1027700	1610.55	-0.136971	0.302479	-0.452828	0.650673	0.979385
PF3D7_1027800	43427.7	-0.292313	0.3803	-0.768639	0.442108	0.921473
PF3D7_1027900	262.324	0.0341985	0.375745	0.091015	0.927481	1
PF3D7_1028000	2668.08	-0.161865	0.171665	-0.942914	0.345725	0.863162
PF3D7_1028100	162.702	0.812756	0.404902	2.00729	0.044719	0.31312
PF3D7_1028200	590.776	-0.480885	0.261206	-1.84102	0.065619	0.397533
PF3D7_1028300	2852.43	-0.118618	0.261434	-0.453721	0.65003	0.979385
PF3D7_1028400	3028.16	-0.0715199	0.16181	-0.442	0.658489	0.980896
PF3D7_1028500	3234.13	-0.148973	0.16834	-0.884952	0.376183	0.883693
PF3D7_1028600	524.644	0.232409	0.577022	0.402774	0.687115	0.987464
PF3D7_1028700	2576.48	-0.317928	0.434905	-0.731027	0.464763	0.931514
PF3D7_1028800	505.79	0.033891	0.400859	0.084546	0.932622	1
PF3D7_1028900	111.522	-0.308089	0.422666	-0.728918	0.466052	0.933099
PF3D7_1029000	91.0786	-0.458057	0.498097	-0.919614	0.357775	0.874002
PF3D7_1029100	800.493	-0.252973	0.142533	-1.77484	0.0759243	0.429855
PF3D7_1029200	994.217	0.160205	0.300393	0.533318	0.593813	0.974118
PF3D7_1029300	2129.92	-0.312899	0.121159	-2.58255	0.0098073	0.110716
PF3D7_1029400	1767.35	-0.093556	0.165857	-0.564076	0.572702	0.970794
PF3D7_1029500	3.21313	0.553272	1.05619	0.523837	0.600392	0.974118
PF3D7_1029600	26108.7	-0.31223	0.30867	-1.01153	0.311761	0.832647
PF3D7_1029700	54.3671	-0.181937	0.4232	-0.429909	0.667262	0.983008
PF3D7_1029800	1399.17	-0.662577	0.361054	-1.83512	0.0664884	0.400092
PF3D7_1029900	2375.27	-0.287268	0.398287	-0.721259	0.47075	0.934849
PF3D7_1030000	95.0567	0.285896	0.58424	0.489348	0.624596	0.97653
PF3D7_1030100	8914.9	-0.0934494	0.181406	-0.515141	0.606455	0.974118
PF3D7_1030200	969.858	0.620946	0.416036	1.49253	0.13556	0.588055
PF3D7_1030300	4008.54	0.585075	0.292825	1.99804	0.0457127	0.31617
PF3D7_1030400	157.983	0.1437	0.293907	0.48893	0.624891	0.97653
PF3D7_1030500	1780.73	-0.325579	0.435478	-0.747636	0.45468	0.925798
PF3D7_1030600	2182.03	0.0626021	0.144639	0.432816	0.665149	0.982519
PF3D7_1030700	823.857	0.0315314	0.274881	0.114709	0.908675	1
PF3D7_1030800	290.714	0.457986	0.280488	1.63282	0.102507	0.51363
PF3D7_1030900	158.878	-0.105811	0.251418	-0.420859	0.673858	0.983692
PF3D7_1031000	142.457	0.207885	0.388188	0.535526	0.592286	0.973635
PF3D7_1031100	102.716	-0.0155915	0.414182	-0.0376442	0.969971	1
PF3D7_1031200	228.525	0.241253	0.462304	0.52185	0.601774	0.974118
PF3D7_1031300	457.067	0.209426	0.252018	0.830997	0.405975	0.894004
PF3D7_1031400	355.881	-0.0365588	0.246536	-0.14829	0.882114	1
PF3D7_1031500	3263.42	0.0880855	0.188444	0.467436	0.640188	0.978483
PF3D7_1031600	6251.95	-0.108028	0.241967	-0.446457	0.655267	0.980285
PF3D7_1031700	1285.76	-0.104326	0.49986	-0.208712	0.834673	1
PF3D7_1031800	556.367	-0.254558	0.234901	-1.08368	0.278506	0.805241
PF3D7_1031900	186.443	-0.159053	0.172877	-0.920031	0.357557	0.873993
PF3D7_1032000	861.9	-0.403792	0.195087	-2.06981	0.0384705	0.283834
PF3D7_1032100	8008.37	0.147574	0.169967	0.868249	0.385258	0.885506
PF3D7_1032200	41.5328	-0.224401	0.284188	-0.78962	0.42975	0.913762
PF3D7_1032300	908.435	-0.117578	0.25468	-0.461668	0.644319	0.979139
PF3D7_1032400	1900.7	-0.512317	0.190847	-2.68444	0.00726515	0.0884566
PF3D7_1032500	898.19	0.248472	0.217749	1.1411	0.25383	0.779965
PF3D7_1032600	132.221	0.0330361	0.314603	0.105009	0.916369	1
PF3D7_1032700	2326.94	0.0656996	0.203382	0.323035	0.746668	1
PF3D7_1032800	391.6	-0.191636	0.45948	-0.417071	0.676627	0.984796
PF3D7_1032900	1674.8	0.0341673	0.434017	0.0787234	0.937253	1
PF3D7_1033000	1325.57	-0.0806084	0.191573	-0.420772	0.673922	0.983692
PF3D7_1033100	127572	-0.165819	0.199041	-0.83309	0.404794	0.892802
PF3D7_1033200	6532.95	0.325479	0.330075	0.986078	0.324095	0.842305
PF3D7_1033300	1678.57	-0.396561	0.319976	-1.23934	0.215218	0.72773
PF3D7_1033400	16543.8	-0.223995	0.251415	-0.89094	0.372961	0.882373
PF3D7_1033500	1990.98	0.118786	0.268954	0.441657	0.658737	0.980896
PF3D7_1033600	8858.07	-0.15218	0.168269	-0.904388	0.36579	0.881124
PF3D7_1033700	3981.06	-0.0648799	0.16408	-0.395415	0.692536	0.988694
PF3D7_1033800	38.3845	0.210538	0.348838	0.60354	0.54615	0.962503
PF3D7_1033900	757.795	0.211722	0.469115	0.451322	0.651757	0.979385
PF3D7_1034000	1589.82	0.351111	0.155898	2.25218	0.0243111	0.210596
PF3D7_1034100	25.6975	-0.127884	0.647609	-0.197472	0.843458	1
PF3D7_1034200	125.173	-0.86585	0.336861	-2.57035	0.0101597	0.112456
PF3D7_1034300	17.5107	0.040112	0.602977	0.0665233	0.946961	1
PF3D7_1034400	1828.67	-0.559669	0.401701	-1.39325	0.163545	0.647957
PF3D7_0208600	2048.04	-0.548755	0.151784	-3.61537	0.000299913	0.00878182
PF3D7_1034600	655.915	-0.699743	0.245857	-2.84614	0.00442529	0.0629848
PF3D7_1034700	401.004	-0.445429	0.259949	-1.71353	0.0866157	0.463189
PF3D7_1034800	624.476	0.123333	0.257086	0.479736	0.631415	0.976652
PF3D7_1034900	12670.2	-0.100128	0.149544	-0.669555	0.503142	0.946441
PF3D7_1035000	929.294	0.249903	0.221945	1.12597	0.26018	0.786779
PF3D7_1035100	439.825	0.474183	0.440437	1.07662	0.28165	0.807914
PF3D7_1035200	4883.9	0.619876	0.555353	1.11618	0.264344	0.78966
PF3D7_1035300	1160.56	0.515156	0.475594	1.08319	0.278726	0.805241
PF3D7_1035400	2999.7	0.730926	0.566568	1.29009	0.197018	0.707302
PF3D7_1035500	2403.98	-0.291703	0.55393	-0.526607	0.598467	0.974118
PF3D7_1035600	190.027	0.612784	0.493628	1.24139	0.214462	0.726765
PF3D7_1035700	2713.69	0.637693	0.508905	1.25307	0.210181	0.722714
PF3D7_1035800	2965.99	-0.21587	0.34188	-0.631422	0.527765	0.956227
PF3D7_1035900	2333.39	0.507716	0.454245	1.11771	0.263689	0.789341
PF3D7_1019500	2724.63	-0.542569	0.13404	-4.04781	5.16985e-05	0.0020184
PF3D7_0721400	2015.04	-0.539009	0.169673	-3.17675	0.00148936	0.0287739
PF3D7_1036400	12.1811	1.97728	0.902684	2.19044	0.028492	0.232823
PF3D7_1036500	878.118	0.581325	0.437246	1.32952	0.183678	0.68909
PF3D7_0615800	1899.98	-0.538021	0.144335	-3.72758	0.000193327	0.00624645
PF3D7_1036700	841.899	-0.122026	0.239224	-0.510091	0.609988	0.975356
PF3D7_1036800	687.282	0.409904	0.222514	1.84215	0.065453	0.396955
PF3D7_1036900	47752.1	0.0353903	0.177907	0.198926	0.842321	1
PF3D7_1037000	1931.09	-0.455813	0.262572	-1.73595	0.0825726	0.450265
PF3D7_1037100	2609.57	-0.219792	0.172227	-1.27618	0.201893	0.71118
PF3D7_1037200	68.1115	0.352209	0.544162	0.647251	0.51747	0.95196
PF3D7_1037300	14215.9	-0.193733	0.218118	-0.888201	0.374432	0.882373
PF3D7_1037400	480.403	-0.729476	0.590001	-1.2364	0.21631	0.729512
PF3D7_1037500	390.217	-0.332527	0.333334	-0.99758	0.318483	0.838255
PF3D7_1037600	5443.91	-0.107625	0.126558	-0.8504	0.395103	0.889316
PF3D7_1037700	543.802	0.0420284	0.220508	0.190598	0.84884	1
PF3D7_1037800	158.257	0.406878	0.259774	1.56628	0.117283	0.550994
PF3D7_1037900	197.691	0.0252006	0.642206	0.0392407	0.968698	1
PF3D7_1038000	19337.5	-0.0795715	0.364631	-0.218224	0.827254	1
PF3D7_1038100	997.051	-0.0701212	0.287669	-0.243757	0.807419	1
PF3D7_1038200	199.081	0.0096715	0.232833	0.0415383	0.966867	1
PF3D7_1038300	12.5471	0.983578	0.745256	1.31979	0.186907	0.69359
PF3D7_1038400	383.842	-0.0125091	0.47159	-0.0265255	0.978838	1
PF3D7_1038500	130.581	1.1628	0.551908	2.10686	0.0351294	0.267975
PF3D7_1427500	2560.56	-0.534459	0.158822	-3.36515	0.000765008	0.0176991
PF3D7_0211200	677.024	-0.526573	0.177689	-2.96345	0.0030421	0.0485872
PF3D7_1447900	5007.26	-0.52173	0.166673	-3.13026	0.00174652	0.0328393
PF3D7_1038900	193.301	-0.230704	0.298072	-0.773989	0.438937	0.919071
PF3D7_1039000	10962	0.0250116	0.230464	0.108527	0.913577	1
PF3D7_0904800	4400.05	-0.52128	0.148711	-3.50533	0.00045605	0.0119809
PF3D7_1039200	1.19926	1.53662	2.75267	0.558228	0.576689	0.970794
PF3D7_1039400	0.156811	1.8301	6.42416	0.284878	0.775738	1
PF3D7_1039600	1.70914	3.32169	1.9432	1.70939	0.0873788	0.463943
PF3D7_1039700	2780.15	0.280178	0.562872	0.497765	0.618649	0.97653
PF3D7_1039800	2.36025	0.147589	1.94669	0.0758153	0.939566	1
PF3D7_1039900	65.6199	0.192075	0.519185	0.369956	0.711416	0.9934
PF3D7_1040000	75.7008	0.68742	0.558289	1.2313	0.218211	0.731535
PF3D7_1040100	9.71069	-0.112948	0.895227	-0.126167	0.8996	1
PF3D7_1040200	52.7192	0.119409	0.351236	0.339968	0.73388	1
PF3D7_1040300	22.594	0.29604	0.541395	0.546809	0.58451	0.972961
PF3D7_1040400	5.32735	0.950487	0.92733	1.02497	0.305377	0.826591
PF3D7_1040500	55.2242	0.302326	0.337947	0.894596	0.371003	0.882373
PF3D7_1040600	4.34274	1.83238	1.3332	1.37442	0.169312	0.659294
PF3D7_1040700	11.781	1.09659	0.707219	1.55057	0.121006	0.556706
PF3D7_1040800	2.30617	-0.254718	1.35302	-0.188259	0.850673	1
PF3D7_1040900	4.79951	1.03222	0.807071	1.27896	0.200909	0.710568
PF3D7_1041000	6.61572	1.39208	0.846893	1.64375	0.100228	0.505819
PF3D7_1041100	7.32538	0.778217	0.761684	1.02171	0.30692	0.82758
PF3D7_1041200	74.2352	0.217419	0.410022	0.530263	0.59593	0.974118
PF3D7_1041300	3628.88	0.177486	0.464416	0.38217	0.702336	0.990411
PF3D7_MIT00900	9.3871	0.351085	1.90573	0.184226	0.853836	1
PF3D7_MIT01000	8.05988	-0.975439	1.92352	-0.507111	0.612077	0.975939
PF3D7_MIT01100	0.314014	0	6.45106	0	1	1
PF3D7_MIT01300	7.88723	2.9585	2.85623	1.03581	0.300292	0.822546
PF3D7_MIT01400	22.4507	-0.0684604	0.652308	-0.104951	0.916415	1
PF3D7_MIT01500	7.25738	1.38391	1.62613	0.851047	0.394743	0.889316
PF3D7_MIT01600	0.359602	0	6.45106	0	1	1
PF3D7_MIT01700	0.203117	0	6.45106	0	1	1
PF3D7_MIT02000	1.7518	0	5.36494	0	1	1
PF3D7_MIT02100	82.5686	0.593623	0.456453	1.30051	0.193425	0.700856
PF3D7_MIT02300	69.4471	-0.0953157	0.42891	-0.222228	0.824137	1
PF3D7_MIT02600	0.0271447	0	6.45106	0	1	1
PF3D7_MIT02700	0.263047	0	6.45106	0	1	1
PF3D7_MIT02800	0.051071	1.67587	6.43329	0.260499	0.794479	1
PF3D7_MIT02900	0.0954598	-1.83122	6.42772	-0.284894	0.775725	1
PF3D7_MIT03200	78.3995	0.0657826	1.15399	0.0570043	0.954542	1
PF3D7_1026300	1948.07	-0.506988	0.12047	-4.20841	2.57169e-05	0.00110663
PF3D7_MIT03600	0.149698	0	6.45106	0	1	1
PF3D7_MIT03700	0.126122	1.83012	6.42416	0.284881	0.775736	1
PF3D7_MIT04000	296.858	-0.117531	1.1837	-0.0992914	0.920907	1
PF3D7_MIT04100	0.973716	0	6.45106	0	1	1
PF3D7_MIT04200	17.1819	0.426629	1.56769	0.27214	0.785515	1
PF3D7_1300100	285.222	0.939048	0.359745	2.61031	0.00904594	0.104001
PF3D7_1300200	51.2768	0.124377	0.469663	0.264821	0.791147	1
PF3D7_1325500	834.139	-0.496691	0.12989	-3.82393	0.000131343	0.00467346
PF3D7_1300400	12.2153	0.314203	0.553999	0.567156	0.570608	0.970486
PF3D7_1300500	51.2334	0.784348	0.275056	2.85159	0.00435006	0.0627077
PF3D7_1300600	1015.05	0.17961	0.597462	0.300621	0.763703	1
PF3D7_1300700	86.1835	0.525484	0.423171	1.24178	0.214319	0.726765
PF3D7_1300800	8.72582	0.594286	0.698315	0.851028	0.394754	0.889316
PF3D7_1300900	32.5818	0.253133	0.326096	0.776253	0.4376	0.918388
PF3D7_1301000	2.54151	0.715023	1.28786	0.555201	0.578757	0.971696
PF3D7_1301100	1.14393	4.12259	3.11585	1.3231	0.185801	0.691106
PF3D7_1301200	2218.41	-0.0261917	0.518812	-0.0504841	0.959737	1
PF3D7_1301300	202.608	0.498337	0.39155	1.27273	0.203115	0.713694
PF3D7_1301400	10193.8	0.402915	0.278535	1.44655	0.148023	0.616258
PF3D7_1301500	309.919	-0.656368	0.231358	-2.83703	0.0045536	0.0640735
PF3D7_1301600	2645.21	-0.0311822	0.308291	-0.101145	0.919435	1
PF3D7_1301700	15886	0.17272	0.206104	0.838024	0.402017	0.890871
PF3D7_1301800	2547.28	1.11129	0.392845	2.82882	0.00467205	0.0651769
PF3D7_1301900	52.0821	1.01595	0.416036	2.44198	0.0146069	0.144578
PF3D7_1302000	7534.02	0.0365205	0.353378	0.103347	0.917688	1
PF3D7_1302050	427.966	0.00441135	0.595681	0.00740556	0.994091	1
PF3D7_0504400	1719.83	-0.487764	0.162061	-3.00975	0.00261466	0.0433028
PF3D7_1302200	13.5431	0.487812	0.68468	0.712467	0.476176	0.936477
PF3D7_1302300	1188.77	0.284617	0.28115	1.01233	0.31138	0.832419
PF3D7_1302400	40.3666	0.46612	0.317541	1.4679	0.14213	0.602607
PF3D7_1302500	3729.44	0.0325951	0.190215	0.17136	0.863941	1
PF3D7_1302600	1883.67	-0.0820146	0.279407	-0.29353	0.769117	1
PF3D7_1302700	9356.91	-0.126675	0.14909	-0.849653	0.395518	0.889316
PF3D7_1302800	17990	-0.20016	0.255574	-0.783179	0.433522	0.915574
PF3D7_1302900	680.431	-0.465923	0.355924	-1.30905	0.190517	0.698053
PF3D7_1303000	1020.78	-0.236943	0.17394	-1.36222	0.17313	0.6685
PF3D7_1303100	1071.44	-0.309935	0.211356	-1.46641	0.142537	0.603494
PF3D7_1303200	358.56	-0.451136	0.18505	-2.43791	0.0147723	0.145701
PF3D7_1303300	284.142	-0.0383693	0.522069	-0.0734948	0.941412	1
PF3D7_1303400	9991.77	-0.131719	0.108479	-1.21424	0.224657	0.742516
PF3D7_1303500	8462.88	0.284834	0.179427	1.58746	0.112408	0.54199
PF3D7_1303600	94.1508	0.310783	0.338174	0.919004	0.358094	0.874034
PF3D7_1303700	447.367	0.0686866	0.37374	0.183782	0.854184	1
PF3D7_0303800	1423.9	-0.487063	0.134067	-3.63299	0.000280159	0.00828976
PF3D7_1303900	42.2932	-0.0194219	0.621003	-0.031275	0.97505	1
PF3D7_0614000	2344.75	-0.486839	0.147272	-3.30571	0.000947376	0.0204067
PF3D7_1304100	420.909	-0.700077	0.393986	-1.77691	0.075583	0.428355
PF3D7_1117100	1116.95	-0.485433	0.138281	-3.51048	0.000447298	0.0118618
PF3D7_1304300	61.0165	0.51404	0.559479	0.918783	0.358209	0.874034
PF3D7_1304400	1605.34	0.402813	0.199024	2.02394	0.0429766	0.305454
PF3D7_1304500	1993.85	-0.414429	0.375584	-1.10342	0.269843	0.796866
PF3D7_1304600	523.596	-0.668516	0.24713	-2.70512	0.00682803	0.0853048
PF3D7_1304700	215.745	-0.217691	0.252911	-0.86074	0.389381	0.886777
PF3D7_1304800	67.536	-0.100708	0.493186	-0.204199	0.838198	1
PF3D7_1304900	1281.42	-0.186463	0.423978	-0.439794	0.660086	0.980896
PF3D7_1305000	3122.19	-0.697102	0.255901	-2.72411	0.00644747	0.0816451
PF3D7_1305100	735.232	-0.587533	0.27359	-2.14749	0.031754	0.249272
PF3D7_1305200	271.846	-0.538886	0.250056	-2.15507	0.0311567	0.246362
PF3D7_1305300	9716.9	-0.189967	0.422316	-0.449822	0.652839	0.979599
PF3D7_1305400	1181.22	0.0941105	0.192415	0.489103	0.624769	0.97653
PF3D7_1305500	191.921	0.0447208	0.386675	0.115655	0.907926	1
PF3D7_1305600	327.661	-0.0200796	0.267813	-0.0749762	0.940234	1
PF3D7_1305700	149.817	0.61137	0.291101	2.1002	0.0357116	0.271312
PF3D7_1305800	6.10956	0.361149	0.947584	0.381126	0.70311	0.990411
PF3D7_1305900	1769.16	0.00720228	0.177377	0.0406044	0.967611	1
PF3D7_1306000	218.039	0.822258	0.523262	1.57141	0.116088	0.548905
PF3D7_1306100	164.247	-0.885752	0.301165	-2.94109	0.00327061	0.0517953
PF3D7_1332600	1634.26	-0.481102	0.148733	-3.23468	0.0012178	0.0244191
PF3D7_1306300	453.962	-0.0542697	0.192871	-0.281378	0.778421	1
PF3D7_1306400	11775.8	-0.175585	0.339397	-0.517343	0.604917	0.974118
PF3D7_1306500	361.645	0.219033	0.417021	0.525232	0.599422	0.974118
PF3D7_1306600	1004.37	-0.182646	0.197932	-0.922771	0.356127	0.871967
PF3D7_1306700	364.174	-0.620197	0.224747	-2.75954	0.00578833	0.0756791
PF3D7_1306800	1113.71	0.00987588	0.190118	0.0519459	0.958572	1
PF3D7_1306900	1673.01	-0.140109	0.270805	-0.517378	0.604892	0.974118
PF3D7_1307000	1093.31	0.0486667	0.227714	0.213719	0.830766	1
PF3D7_1307100	3077.57	0.00452146	0.177817	0.0254276	0.979714	1
PF3D7_1307200	1450.61	0.128009	0.214255	0.597462	0.550199	0.962503
PF3D7_1307300	1011.12	0.070931	0.275889	0.257099	0.797102	1
PF3D7_1307400	16.8178	0.755408	0.5223	1.44631	0.148091	0.616258
PF3D7_1307500	266.264	0.564757	0.38319	1.47383	0.140528	0.599884
PF3D7_1307600	1603.73	-0.479796	0.284123	-1.68869	0.0912783	0.477903
PF3D7_1307700	1737.69	0.0734051	0.299289	0.245265	0.806251	1
PF3D7_1307800	4378.88	0.1413	0.155111	0.910961	0.362316	0.878888
PF3D7_1307900	276.747	0.532906	0.623953	0.854081	0.39306	0.888892
PF3D7_1308000	931.537	0.0272089	0.290698	0.0935984	0.925428	1
PF3D7_1308100	534.897	-0.490156	0.251017	-1.95268	0.0508578	0.33837
PF3D7_1308200	45210.7	-0.326446	0.388535	-0.840198	0.400798	0.890274
PF3D7_1308300	10745.3	-0.138679	0.266992	-0.519412	0.603474	0.974118
PF3D7_1308400	5056.23	-0.242919	0.268018	-0.906353	0.364749	0.881124
PF3D7_1308500	587.143	-0.590253	0.372331	-1.58529	0.1129	0.542889
PF3D7_1308600	172.524	-0.586877	0.483151	-1.21469	0.224486	0.742388
PF3D7_1308700	1001.82	-0.42839	0.2731	-1.56862	0.116737	0.549865
PF3D7_1308800	1072.04	-0.0547709	0.270846	-0.202222	0.839743	1
PF3D7_1308900	4113.75	0.00340746	0.421375	0.00808651	0.993548	1
PF3D7_1309000	1895.81	-0.104207	0.216197	-0.481997	0.629808	0.976652
PF3D7_1309100	21736	-0.0719902	0.414449	-0.173701	0.862101	1
PF3D7_1309120	10.4296	-0.483203	0.658101	-0.734239	0.462803	0.929638
PF3D7_1309200	3715.85	-0.0554835	0.292836	-0.18947	0.849725	1
PF3D7_1309300	7183.59	0.151522	0.121698	1.24507	0.213108	0.725267
PF3D7_1309400	2112.04	-0.246954	0.285758	-0.864209	0.387473	0.885506
PF3D7_1309500	1614.15	0.144009	0.260561	0.552689	0.580476	0.971696
PF3D7_1309600	594.317	0.209625	0.194695	1.07668	0.281622	0.807914
PF3D7_1309700	757.952	-0.0954273	0.272043	-0.350781	0.725753	0.999725
PF3D7_1309800	998.435	-0.246268	0.210548	-1.16966	0.242139	0.763493
PF3D7_1364600	1207.73	-0.470661	0.137418	-3.42503	0.000614732	0.0150262
PF3D7_1310000	120.429	-0.263654	0.738641	-0.356945	0.721133	0.997701
PF3D7_1310100	251.878	-0.460293	0.487307	-0.944564	0.344881	0.863162
[truncated: 3,623 more rows]

## Sheet: S2_DGE_30hpi
geneid	baseMean	log2FoldChange	lfcSE	stat	pvalue	padj
PF3D7_0100100	2284.79	0.768078	0.198748	3.86458	0.000111279	0.00177731
PF3D7_0100200	109.192	0.355365	0.274958	1.29244	0.196207	0.458056
PF3D7_0100300	7.69191	0.929291	0.628317	1.47902	0.139136	0.376249
PF3D7_0100400	310.466	0.249051	0.300865	0.827784	0.407793	0.676995
PF3D7_0100500	4.82721	0.889447	1.06555	0.834732	0.403868	0.675131
PF3D7_0100600	16.8145	0.310977	0.595609	0.522116	0.60159	0.815608
PF3D7_0100700	0.295953	0	5.58924	0	1	1
PF3D7_0100800	4.56673	0.986117	1.02626	0.960887	0.336609	0.617756
PF3D7_0100900	23.918	0.925969	0.4461	2.0757	0.037922	0.168594
PF3D7_0101000	6.86152	1.27949	0.798946	1.60148	0.109271	0.325211
PF3D7_0101100	5.23237	1.43826	1.04016	1.38273	0.166749	0.416908
PF3D7_0101200	1.44467	0.618178	2.02645	0.305055	0.760324	0.903669
PF3D7_0101300	310.719	0.413872	0.210117	1.96972	0.0488699	0.198516
PF3D7_0101400	0.157342	0	5.58925	0	1	1
PF3D7_0101500	3.50662	3.53834	1.11066	3.18578	0.00144363	0.0147834
PF3D7_0101600	68.4565	0.748587	0.264815	2.82683	0.00470108	0.0388098
PF3D7_0101700	6.01458	3.33923	0.805023	4.14799	3.35401e-05	0.000602436
PF3D7_0101800	13.7657	4.21589	0.625624	6.7387	1.59805e-11	1.18214e-09
PF3D7_0101900	19.1066	3.71468	0.654155	5.67858	1.35814e-08	5.33947e-07
PF3D7_0102000	16.1683	2.65713	0.633498	4.19437	2.73636e-05	0.000502017
PF3D7_0102100	78.1246	2.32276	0.297332	7.81201	5.62848e-15	6.73262e-13
PF3D7_0102200	112615	0.189845	0.131124	1.44783	0.147664	0.388655
PF3D7_0102300	2107.5	-0.0514052	0.177386	-0.289793	0.771975	0.90891
PF3D7_0102400	196.082	0.478326	0.177865	2.68926	0.00716099	0.0525715
PF3D7_0102500	2458.08	1.10988	0.1934	5.73878	9.53612e-09	3.85698e-07
PF3D7_0102600	1045.47	-0.721669	0.225095	-3.20606	0.00134564	0.0139322
PF3D7_0102700	395.725	0.724873	0.250532	2.89334	0.0038117	0.0327497
PF3D7_0102800	350.841	0.0137555	0.234469	0.0586665	0.953218	0.99169
PF3D7_0102900	7286.74	-0.208948	0.090103	-2.31899	0.0203958	0.112417
PF3D7_0103000	265.796	0.00657128	0.221001	0.0297342	0.976279	0.999839
PF3D7_0103100	710.359	0.0766167	0.163977	0.467241	0.640328	0.837776
PF3D7_0103200	3702.75	-0.26297	0.128457	-2.04716	0.0406427	0.177127
PF3D7_0103300	3616.91	0.0786946	0.150479	0.522962	0.601001	0.815608
PF3D7_0103400	9171.16	0.194774	0.160857	1.21085	0.225952	0.500316
PF3D7_0103500	339.157	0.196848	0.182924	1.07612	0.281874	0.566979
PF3D7_0103600	2416.69	0.00679795	0.161378	0.0421243	0.9664	0.995579
PF3D7_0103700	569.778	0.33045	0.166518	1.98447	0.0472032	0.194113
PF3D7_0103800	291.023	0.584731	0.261613	2.2351	0.0254109	0.130228
PF3D7_0103900	1557.68	0.0639829	0.1043	0.613453	0.539577	0.778184
PF3D7_0104000	42.8422	0.19266	0.333579	0.577554	0.563565	0.793281
PF3D7_0104100	370.299	0.497575	0.203234	2.44829	0.0143536	0.0866911
PF3D7_0104200	1647.04	0.140112	0.165964	0.84423	0.398541	0.671843
PF3D7_0104300	26924.5	0.166056	0.136633	1.21534	0.224237	0.497105
PF3D7_0104400	2272.43	0.155445	0.122255	1.27148	0.203559	0.469403
PF3D7_0104500	2363.95	-0.29489	0.164634	-1.79118	0.0732637	0.25615
PF3D7_0104600	593.865	-0.0210819	0.262445	-0.080329	0.935976	0.984299
PF3D7_0104700	22.6983	0.970613	0.483605	2.00704	0.0447459	0.188294
PF3D7_0104800	401.442	-0.0621283	0.162936	-0.381306	0.702976	0.87251
PF3D7_0104900	342.462	-0.301072	0.20338	-1.48034	0.138782	0.376249
PF3D7_0105000	271.342	-0.362365	0.207161	-1.74919	0.0802578	0.271295
PF3D7_0105100	254.227	0.114512	0.228848	0.500383	0.616806	0.824853
PF3D7_0105200	2310.16	-0.290942	0.0971555	-2.9946	0.002748	0.025038
PF3D7_0105300	562.159	-0.248104	0.182052	-1.36282	0.172938	0.426428
PF3D7_0105400	163.115	0.113499	0.285165	0.398011	0.690622	0.865317
PF3D7_0105500	140.603	-0.0260307	0.213562	-0.121888	0.902988	0.971412
PF3D7_0105600	760.313	-0.0460295	0.211025	-0.218123	0.827333	0.934162
PF3D7_0105700	1599.8	0.194791	0.223325	0.872232	0.383082	0.656812
PF3D7_0105800	3268.28	-0.16011	0.120731	-1.32617	0.184783	0.442181
PF3D7_0105900	391.823	-0.407835	0.179047	-2.27781	0.0227377	0.120938
PF3D7_0106000	1167.68	-0.0523445	0.165595	-0.3161	0.751927	0.898477
PF3D7_0106100	1357.75	-0.502879	0.152902	-3.28889	0.00100585	0.0110663
PF3D7_0106200	185.298	-0.230395	0.31373	-0.734374	0.462721	0.72342
PF3D7_0106300	14431.4	0.111913	0.129064	0.867119	0.385877	0.659592
PF3D7_0106400	1988.91	-0.289205	0.168834	-1.71295	0.0867215	0.282637
PF3D7_0106500	804.437	0.0416214	0.26687	0.155961	0.876064	0.959336
PF3D7_0106600	16.8212	0.906045	0.649334	1.39535	0.162912	0.411636
PF3D7_0106700	11123.2	-0.0264723	0.155047	-0.170737	0.864431	0.953094
PF3D7_0106800	737.39	-0.0906521	0.192153	-0.471771	0.63709	0.836607
PF3D7_0106900	589.557	-0.249833	0.186138	-1.3422	0.179532	0.435808
PF3D7_0107000	1789.66	0.00180629	0.212997	0.00848035	0.993234	1
PF3D7_0107100	347.651	0.0226285	0.1621	0.139596	0.888979	0.965021
PF3D7_0107200	341.923	0.131486	0.236122	0.556858	0.577624	0.805608
PF3D7_0107300	127.235	0.0330717	0.244721	0.135141	0.892501	0.96671
PF3D7_0107400	470.889	-0.0353614	0.231886	-0.152495	0.878797	0.960458
PF3D7_0107500	24215.9	0.111057	0.158131	0.702312	0.482485	0.738344
PF3D7_0107600	86.216	0.102656	0.249919	0.410757	0.681251	0.858817
PF3D7_0107700	102.584	-0.695401	0.302846	-2.29622	0.0216634	0.117786
PF3D7_0107800	2659.04	0.0146181	0.180139	0.0811491	0.935323	0.983989
PF3D7_0107900	586.458	-0.529967	0.173767	-3.04987	0.00228941	0.0215235
PF3D7_0108000	4595.76	-0.195654	0.149903	-1.30521	0.191822	0.453309
PF3D7_0108100	381.643	-0.191985	0.167892	-1.1435	0.252831	0.536586
PF3D7_0108300	61175.9	0.00560048	0.156982	0.0356759	0.971541	0.997808
PF3D7_0108400	748.635	-0.467112	0.153186	-3.0493	0.00229371	0.021528
PF3D7_0108500	7.80325	0.79481	0.934445	0.850569	0.395009	0.668348
PF3D7_0108600	603.611	0.165212	0.163052	1.01325	0.310942	0.594238
PF3D7_0108700	4535.14	0.0778613	0.139385	0.558608	0.576429	0.804744
PF3D7_0108800	681.06	-0.483196	0.201543	-2.39749	0.016508	0.0959749
PF3D7_0108900	4.62702	0.422024	1.67069	0.252605	0.800573	0.922489
PF3D7_0109000	976.229	0.00475331	0.191933	0.0247655	0.980242	1
PF3D7_0109100	293.909	1.17245	0.226146	5.18447	2.16633e-07	6.44397e-06
PF3D7_0109200	595.296	-0.159199	0.20741	-0.767556	0.442751	0.707344
PF3D7_0109300	248.514	0.667068	0.237679	2.80659	0.00500689	0.0405427
PF3D7_0109400	1575.47	-0.0496535	0.179278	-0.276964	0.781808	0.913599
PF3D7_0109500	777.033	-0.408953	0.155207	-2.63488	0.0084166	0.0588534
PF3D7_0109600	338.439	-0.502239	0.172216	-2.91634	0.00354165	0.0308267
PF3D7_0109700	1009.82	-0.35529	0.16037	-2.21544	0.0267302	0.134899
PF3D7_0109800	1869.83	-0.551861	0.094918	-5.81408	6.0969e-09	2.61655e-07
PF3D7_0109850	314.892	0.309873	0.173428	1.78675	0.0739782	0.257208
PF3D7_0109950	528.922	-0.0508434	0.152414	-0.333589	0.73869	0.893128
PF3D7_0110000	671.321	0.0296895	0.186283	0.159378	0.873371	0.958253
PF3D7_0110100	1521.35	0.227706	0.14331	1.58891	0.112082	0.330254
PF3D7_0110200	618.31	-0.0125371	0.17376	-0.0721517	0.942481	0.987081
PF3D7_0110400	1726.33	-0.231298	0.16872	-1.3709	0.170407	0.422971
PF3D7_0110500	3058.26	0.0494363	0.186216	0.265478	0.790641	0.918006
PF3D7_0110600	5634.47	0.157142	0.121604	1.29224	0.196275	0.458056
PF3D7_0110700	6513.93	-0.055218	0.156597	-0.352611	0.72438	0.883607
PF3D7_0110800	4352.49	-0.183806	0.129002	-1.42483	0.154206	0.399853
PF3D7_0110900	418.839	-0.105707	0.164847	-0.641243	0.521365	0.766304
PF3D7_0111000	1387.38	0.449846	0.160647	2.80021	0.00510699	0.041134
PF3D7_0111200	108.81	-0.0698925	0.371573	-0.188099	0.850799	0.946011
PF3D7_0111300	3286.65	-0.0660624	0.109125	-0.605381	0.544926	0.781723
PF3D7_0111400	1425.68	-0.105566	0.166526	-0.633935	0.526123	0.768389
PF3D7_0111500	1916.45	0.000940653	0.190686	0.00493299	0.996064	1
PF3D7_0111600	135.644	-0.32069	0.275338	-1.16471	0.244136	0.52583
PF3D7_0111700	2.19751	-0.63323	1.48402	-0.426698	0.669599	0.852526
PF3D7_0111800	2743.64	-0.184679	0.131758	-1.40165	0.161019	0.408975
PF3D7_0111900	757.833	-0.347041	0.190035	-1.8262	0.0678206	0.24429
PF3D7_0112000	797.316	-0.143488	0.104487	-1.37326	0.169673	0.421893
PF3D7_0112100	77.558	0.0662985	0.420681	0.157598	0.874773	0.958762
PF3D7_0112200	9744.17	0.0546848	0.154146	0.354759	0.72277	0.882167
PF3D7_0112300	6.88685	1.44999	0.83777	1.73077	0.0834922	0.276602
PF3D7_0112500	3.3888	-0.652019	1.1984	-0.544076	0.586389	0.80782
PF3D7_0112700	110.382	0.37429	0.568327	0.658581	0.510165	0.758433
PF3D7_0112800	442.585	0.538507	0.230314	2.33814	0.0193798	0.108162
PF3D7_0112900	124.865	0.630225	0.3818	1.65067	0.0988062	0.304544
PF3D7_0113000	57379.1	-0.192144	0.21015	-0.914319	0.360549	0.636447
PF3D7_0113100	720.844	1.54393	0.204849	7.53694	4.81131e-14	4.83021e-12
PF3D7_0113200	3930.56	0.00507522	0.229079	0.0221549	0.982324	1
PF3D7_0113300	3555.52	0.125183	0.0910816	1.37441	0.169315	0.42119
PF3D7_0113400	233.998	1.14866	0.320833	3.58023	0.000343291	0.00476539
PF3D7_0113600	2298.28	1.4951	0.299222	4.99661	5.8348e-07	1.54732e-05
PF3D7_0113700	4189.19	0.0296704	0.131234	0.226087	0.821134	0.930916
PF3D7_0113800	392.913	1.47259	0.21339	6.90094	5.16595e-12	4.09056e-10
PF3D7_0113900	501.738	0.52769	0.300256	1.75747	0.0788383	0.268881
PF3D7_0114000	2479.25	0.877987	0.229755	3.8214	0.000132696	0.00206652
PF3D7_0114100	134.346	0.339278	0.267632	1.26771	0.204902	0.470779
PF3D7_0114200	11.4327	3.61853	0.585451	6.18075	6.37975e-10	3.35205e-08
PF3D7_0114300	40.3674	2.22871	0.398359	5.59471	2.20984e-08	8.22762e-07
PF3D7_0114400	17.8225	1.80148	0.486427	3.7035	0.000212648	0.00317111
PF3D7_0114500	812.728	-0.109606	0.220736	-0.496547	0.619508	0.827302
PF3D7_0114600	88.658	3.86477	0.327938	11.7851	4.66065e-32	3.27527e-29
PF3D7_0114700	4.2375	2.56289	1.18308	2.1663	0.0302886	0.14604
PF3D7_0114750	0.0255355	0	5.58925	0	1	1
PF3D7_0114800	7.92744	0.70856	0.845154	0.83838	0.401817	0.673951
PF3D7_0114900	4.89763	2.19058	1.10889	1.97548	0.0482136	0.196953
PF3D7_0115000	404.277	1.68217	0.23662	7.10915	1.16758e-12	1.00987e-10
PF3D7_0115050	1.25484	2.10613	2.43963	0.863299	0.387973	0.661569
PF3D7_0115100	5.04603	4.67028	1.32558	3.5232	0.00042637	0.00573457
PF3D7_0115150	1.48275	2.69134	1.85198	1.45322	0.146162	0.386512
PF3D7_0115200	2.35557	-0.628079	1.4658	-0.428489	0.668295	0.851963
PF3D7_0115300	5.67556	1.24715	0.805537	1.54822	0.121568	0.34623
PF3D7_0115400	30.2965	0.891021	0.329527	2.70394	0.00685235	0.051169
PF3D7_0115500	3.19015	2.03805	1.14526	1.77955	0.0751498	0.260366
PF3D7_0115600	300.174	0.517963	0.290665	1.78199	0.0747506	0.259412
PF3D7_0115700	237.894	1.30528	0.252811	5.16305	2.42953e-07	7.04062e-06
PF3D7_0200100	310.848	1.9553	0.242503	8.06298	7.44576e-16	9.96668e-14
PF3D7_0200200	38.541	1.27025	0.380744	3.33624	0.000849207	0.00978328
PF3D7_0200300	235.413	1.19252	0.706996	1.68674	0.0916531	0.290694
PF3D7_0200400	11.1027	1.59709	0.468185	3.41124	0.000646684	0.00797293
PF3D7_0200500	3.8494	2.41783	1.26247	1.91516	0.0554717	0.214613
PF3D7_0200600	3.4956	1.45832	1.3766	1.05936	0.289435	0.573995
PF3D7_0200700	17.4416	0.42391	0.504673	0.839968	0.400926	0.673542
PF3D7_0200800	2.40151	4.65609	1.51755	3.06817	0.00215376	0.0203503
PF3D7_0200900	14.5328	2.47197	0.494474	4.99919	5.75706e-07	1.53394e-05
PF3D7_0201000	2.44089	2.33221	1.40356	1.66164	0.0965848	0.299009
PF3D7_0201100	0.0843395	0	5.58924	0	1	1
PF3D7_0201200	11.4474	1.28401	0.715732	1.79397	0.0728173	0.255065
PF3D7_0201300	20.7626	3.72488	0.580444	6.4173	1.38716e-10	8.49591e-09
PF3D7_0201400	24.7337	2.64715	0.50401	5.25218	1.50313e-07	4.66786e-06
PF3D7_0201500	3016.11	0.142241	0.233056	0.610329	0.541644	0.779202
PF3D7_0201600	6136.45	-0.546459	0.130297	-4.19395	2.74136e-05	0.000502017
PF3D7_0201700	881.372	1.91019	0.189482	10.0811	6.6966e-24	1.98149e-21
PF3D7_0201800	10827.8	-0.237658	0.111102	-2.1391	0.0324278	0.153072
PF3D7_0201900	18074.5	-0.0692551	0.242162	-0.285986	0.774889	0.910243
PF3D7_0202000	135338	0.124512	0.192883	0.645532	0.518582	0.76362
PF3D7_0202100	3855.91	-0.0110374	0.151209	-0.0729943	0.941811	0.986742
PF3D7_0202200	6447.51	-0.500862	0.157389	-3.18231	0.00146105	0.0148267
PF3D7_0202300	689.822	-0.380999	0.179135	-2.12689	0.0334294	0.155194
PF3D7_0202400	9259.91	0.832152	0.179943	4.62454	3.75427e-06	8.24473e-05
PF3D7_0202500	28892.8	-0.441143	0.225376	-1.95737	0.0503046	0.202195
PF3D7_0202600	3874.06	0.0436525	0.172799	0.25262	0.800562	0.922489
PF3D7_0202700	837.372	-0.205706	0.136705	-1.50474	0.132391	0.365747
PF3D7_0202800	99.6776	0.3342	0.33038	1.01156	0.311748	0.595126
PF3D7_0203000	1580.26	0.161668	0.183251	0.882224	0.377656	0.651682
PF3D7_0203100	762.235	0.549562	0.177127	3.10264	0.00191801	0.0184641
PF3D7_0203200	736.776	-0.249152	0.26107	-0.954348	0.339907	0.619637
PF3D7_0203300	310.192	-0.140184	0.159534	-0.87871	0.379559	0.653162
PF3D7_0203400	1198.06	-0.175655	0.283532	-0.619525	0.53557	0.775231
PF3D7_0203500	0.356241	-0.971146	4.42911	-0.219264	0.826444	0.93401
PF3D7_0203600	175.307	-0.133461	0.208712	-0.63945	0.52253	0.76651
PF3D7_0203700	7337.94	0.00724966	0.1613	0.0449453	0.964151	0.995435
PF3D7_0203800	384.366	0.252435	0.229037	1.10215	0.270394	0.558254
PF3D7_0203900	1100.48	0.0662479	0.148191	0.447043	0.654844	0.845357
PF3D7_0204000	513.602	0.283067	0.14521	1.94936	0.0512528	0.203494
PF3D7_0204100	3425.8	0.275274	0.187259	1.47002	0.141556	0.379509
PF3D7_0204200	3641.04	-0.324098	0.143057	-2.26552	0.0234806	0.123257
PF3D7_0204300	5189.6	0.0667753	0.130345	0.512296	0.608444	0.819732
PF3D7_0204400	325.853	-0.0690904	0.256691	-0.269158	0.787808	0.91673
PF3D7_0204500	2416.99	0.0748279	0.188517	0.396929	0.69142	0.865738
PF3D7_0204600	1578.26	0.102385	0.153652	0.666344	0.505191	0.752965
PF3D7_0204700	5960.49	-0.0742204	0.135647	-0.547157	0.584271	0.80782
PF3D7_0204800	699.125	0.0677614	0.129723	0.522356	0.601422	0.815608
PF3D7_0204900	739.501	0.0216593	0.149609	0.144773	0.88489	0.962999
PF3D7_0205000	235.715	0.489753	0.224153	2.18491	0.0288958	0.141595
PF3D7_0205100	587.378	0.726788	0.201313	3.61023	0.000305925	0.00433227
PF3D7_0205200	15.1445	0.635921	0.578566	1.09913	0.27171	0.55837
PF3D7_0205300	54.9055	0.115706	0.284164	0.40718	0.683876	0.861041
PF3D7_0205400	1745.73	-0.264522	0.156136	-1.69417	0.0902324	0.289217
PF3D7_0205500	1188.98	-0.285908	0.166596	-1.71617	0.0861304	0.281526
PF3D7_0205600	726.004	-0.0512312	0.152249	-0.336497	0.736496	0.891982
PF3D7_0205700	1292.53	-0.501723	0.14972	-3.35108	0.000804977	0.00936974
PF3D7_0205800	383.651	-0.463111	0.237307	-1.95153	0.0509941	0.203494
PF3D7_0205900	13193.9	0.0493103	0.11482	0.429459	0.667589	0.851664
PF3D7_0206000	3591.46	0.288848	0.14509	1.99082	0.0465002	0.191831
PF3D7_0206100	1720.57	-0.0221694	0.178459	-0.124227	0.901136	0.971209
PF3D7_0206200	730.45	0.327273	0.18622	1.75745	0.0788415	0.268881
PF3D7_0206300	17084.5	0.656384	0.242764	2.70379	0.00685526	0.051169
PF3D7_0206500	4851.11	0.26239	0.179297	1.46344	0.143347	0.382486
PF3D7_0206600	102.272	-0.267858	0.280509	-0.954901	0.339628	0.619529
PF3D7_0206700	20.3627	-0.264335	0.49204	-0.537223	0.591114	0.808727
PF3D7_0206800	0.531618	-0.0943623	2.97757	-0.031691	0.974719	0.999131
PF3D7_0206900	1000.96	-0.0737869	0.216423	-0.340939	0.73315	0.889654
PF3D7_0207000	3613.99	0.0335619	0.185419	0.181006	0.856363	0.94947
PF3D7_0207100	4050.78	0.20455	0.12793	1.59893	0.109837	0.326548
PF3D7_0207200	132.175	0.196584	0.230779	0.851828	0.39431	0.667513
PF3D7_0207300	12.6018	0.894718	0.742788	1.20454	0.228381	0.503826
PF3D7_0207400	3032.42	0.219577	0.179331	1.22442	0.220792	0.492534
PF3D7_0207500	4573.81	0.698442	0.223441	3.12585	0.00177291	0.0173345
PF3D7_0207600	20490.1	-0.262839	0.266776	-0.985243	0.324505	0.607205
PF3D7_0207700	3007.49	0.133279	0.249849	0.533439	0.59373	0.810825
PF3D7_0207800	2205.38	0.27133	0.199504	1.36003	0.173822	0.428233
PF3D7_0207900	378.182	1.2572	0.277554	4.52958	5.91015e-06	0.00012352
PF3D7_0208000	1144.49	1.23546	0.202022	6.11548	9.62646e-10	5.01111e-08
PF3D7_0208100	6030.76	0.321378	0.150707	2.13246	0.0329688	0.154202
PF3D7_0208200	3821.2	-0.249805	0.116561	-2.14312	0.032103	0.152307
PF3D7_0208300	770.115	0.023556	0.172229	0.136771	0.891212	0.966324
PF3D7_0208400	7287.71	0.258763	0.149687	1.72869	0.083864	0.277017
PF3D7_0208500	433.473	-0.147614	0.155285	-0.950596	0.341809	0.621621
PF3D7_0208600	2048.04	-0.0572064	0.120849	-0.47337	0.635949	0.835888
PF3D7_0208700	2024.29	-0.216954	0.151076	-1.43606	0.150984	0.394289
PF3D7_0208800	452.199	-0.133797	0.211839	-0.631598	0.527649	0.769107
PF3D7_0208900	314.17	1.03632	0.201111	5.15295	2.56426e-07	7.35524e-06
PF3D7_0209000	68.9952	0.706602	0.382081	1.84935	0.0644073	0.236356
PF3D7_0209100	3364.38	0.0695876	0.138756	0.501512	0.616011	0.824182
PF3D7_0209200	2336.08	-0.184109	0.14798	-1.24415	0.213444	0.482617
PF3D7_0209300	542.711	-0.145836	0.228061	-0.63946	0.522524	0.76651
PF3D7_0209400	1556.24	-0.141727	0.164686	-0.860588	0.389465	0.663105
PF3D7_0209500	118.375	0.784601	0.36831	2.13028	0.0331489	0.154557
PF3D7_0209600	1024.03	-0.107038	0.233144	-0.459107	0.646157	0.839736
PF3D7_0209700	7284.39	-0.226135	0.140985	-1.60396	0.108723	0.324264
PF3D7_0209800	27333.4	-0.150541	0.132498	-1.13617	0.255883	0.540882
PF3D7_0209900	19.1849	0.452906	0.657437	0.688896	0.490889	0.74438
PF3D7_0210000	4000.11	-0.31381	0.124981	-2.51085	0.012044	0.076945
PF3D7_0210100	16876.4	-0.336263	0.22697	-1.48153	0.138466	0.376249
PF3D7_0210200	7144.82	0.217127	0.160883	1.3496	0.177144	0.433189
PF3D7_0210300	1270.54	-0.104933	0.186393	-0.562965	0.573459	0.80262
PF3D7_0210400	912.105	-0.0557991	0.169126	-0.329926	0.741456	0.894713
PF3D7_0210500	935.646	-0.220441	0.146369	-1.50607	0.13205	0.365528
PF3D7_0210600	657.364	0.307372	0.197784	1.55408	0.120167	0.344473
PF3D7_0210700	170.301	-0.0647951	0.257975	-0.251168	0.801684	0.923265
PF3D7_0210800	902.778	-0.0678578	0.250688	-0.270687	0.786632	0.916689
PF3D7_0210900	8541.35	-0.228839	0.123471	-1.85339	0.0638267	0.234685
PF3D7_0211000	344.137	0.155172	0.288516	0.537829	0.590695	0.808727
PF3D7_0211100	343.81	0.0514227	0.20576	0.249916	0.802652	0.923276
PF3D7_0211200	677.024	-0.336388	0.132147	-2.54556	0.0109101	0.0716549
PF3D7_0211300	222.026	0.15726	0.186465	0.843379	0.399016	0.672005
PF3D7_0211400	83.6291	0.753559	0.304636	2.47363	0.0133746	0.0827197
PF3D7_0211500	427.181	0.382046	0.161565	2.36466	0.0180465	0.102482
PF3D7_0211600	79.7005	1.73446	0.362277	4.78765	1.68744e-06	4.10684e-05
PF3D7_0211700	2967.61	0.171485	0.127499	1.34499	0.178628	0.43455
PF3D7_0211800	8417.02	-0.286707	0.156861	-1.82777	0.0675842	0.24429
PF3D7_0211900	595.757	0.0290789	0.189383	0.153546	0.877968	0.960112
PF3D7_0212000	333.208	-0.224234	0.200468	-1.11855	0.263331	0.548923
PF3D7_0212100	3218.49	-0.0326215	0.281668	-0.115816	0.907799	0.973653
PF3D7_0212200	642.442	-0.463104	0.208684	-2.21916	0.026476	0.134339
PF3D7_0212300	11939.6	-0.181926	0.140776	-1.29231	0.196251	0.458056
PF3D7_0212400	4289.88	0.11006	0.162374	0.677815	0.497889	0.748631
PF3D7_0212500	8200.16	0.202945	0.216902	0.935651	0.349453	0.627775
PF3D7_0212600	754.236	1.04774	0.226232	4.63127	3.63434e-06	8.01266e-05
PF3D7_0212700	390.562	-0.208851	0.195972	-1.06571	0.286553	0.572462
PF3D7_0212800	1385.37	0.0732167	0.200099	0.365902	0.714438	0.87856
PF3D7_0212900	1800.87	-0.167265	0.126147	-1.32595	0.184856	0.442181
PF3D7_0213000	579.457	-0.21363	0.181397	-1.17769	0.238921	0.517615
PF3D7_0213100	3791.81	-0.138885	0.190479	-0.729134	0.46592	0.726261
PF3D7_0213200	15.3887	0.272165	0.496955	0.547666	0.583921	0.80782
PF3D7_0213300	3.26108	0.0223241	0.906779	0.0246191	0.980359	1
PF3D7_0213400	1059.27	-0.0980095	0.150251	-0.652307	0.514203	0.760905
PF3D7_0213500	1031.91	0.0393412	0.146835	0.267927	0.788755	0.917332
PF3D7_0213600	322.666	0.385673	0.188276	2.04845	0.040516	0.176951
PF3D7_0213700	774.67	-0.107724	0.192846	-0.558603	0.576432	0.804744
PF3D7_0213800	135.365	-0.0153028	0.225817	-0.0677667	0.945971	0.987788
PF3D7_0213900	3078.65	0.0451745	0.145575	0.310318	0.756319	0.901043
PF3D7_0214000	11844.3	-0.0272297	0.118537	-0.229714	0.818314	0.929739
PF3D7_0214100	17877.7	0.0981636	0.174944	0.561114	0.57472	0.803366
PF3D7_0214200	1386.62	0.0537034	0.186279	0.288295	0.773121	0.909641
PF3D7_0214300	4027.07	1.44438	0.189146	7.63631	2.23537e-14	2.37118e-12
PF3D7_0214400	6959.75	0.063972	0.109638	0.583483	0.559568	0.789974
PF3D7_0214500	24.4902	-0.639084	0.657848	-0.971478	0.33131	0.612505
PF3D7_0214600	1805.18	0.8546	0.242145	3.52929	0.000416679	0.00563118
PF3D7_0214700	211.694	0.610632	0.238172	2.56383	0.0103524	0.0688774
PF3D7_0214800	1521.43	-0.121617	0.155118	-0.784032	0.433022	0.699152
PF3D7_0214900	2349.68	0.457665	0.21696	2.10945	0.0349061	0.159936
PF3D7_0215000	3381.81	1.03061	0.18931	5.44405	5.20813e-08	1.86497e-06
PF3D7_0215100	1089.03	-0.35722	0.140375	-2.54475	0.0109356	0.0716549
PF3D7_0215200	278.731	0.237987	0.158185	1.50449	0.132455	0.365747
PF3D7_0215300	2020.2	-0.12268	0.161566	-0.759319	0.447662	0.711149
PF3D7_0215400	8160.42	-0.0203453	0.0957417	-0.212502	0.831716	0.937001
PF3D7_0215500	3001.84	-0.129819	0.115824	-1.12082	0.262363	0.547719
PF3D7_0215600	1393.63	-0.222994	0.193957	-1.14971	0.250264	0.533352
PF3D7_0215700	11691.9	0.0781253	0.166361	0.469614	0.638631	0.83683
PF3D7_0215800	911.099	-0.0747854	0.131214	-0.56995	0.568712	0.798326
PF3D7_0215900	106.429	-0.213137	0.353518	-0.602904	0.546572	0.782288
PF3D7_0216000	484.366	0.572142	0.196824	2.90686	0.00365073	0.031576
PF3D7_0216100	683.719	0.140422	0.160822	0.87315	0.382581	0.656354
PF3D7_0216200	1228.07	-0.19372	0.140878	-1.37509	0.169102	0.421032
PF3D7_0216300	1468.35	0.0358505	0.158202	0.226612	0.820725	0.930641
PF3D7_0216400	603.595	0.238577	0.186401	1.27992	0.200574	0.465001
PF3D7_0216500	511.051	0.259702	0.195257	1.33005	0.183501	0.440542
PF3D7_0216600	2037.04	0.10825	0.101668	1.06474	0.286995	0.572462
PF3D7_0216700	5740.46	0.25716	0.155928	1.64922	0.0991016	0.305287
PF3D7_0216800	378.762	0.822439	0.302414	2.71958	0.00653648	0.0494591
PF3D7_0216900	122.735	-0.486634	0.279164	-1.74318	0.0813015	0.272669
PF3D7_0217000	165.5	0.134946	0.19061	0.707972	0.478962	0.736749
PF3D7_0217100	2695.94	0.0638803	0.184278	0.346651	0.728854	0.886162
PF3D7_0217200	540.764	-0.222746	0.194368	-1.146	0.251796	0.535602
PF3D7_0217300	499.687	-0.256011	0.2077	-1.2326	0.217725	0.489429
PF3D7_0217400	611.918	-0.306328	0.181094	-1.69154	0.0907343	0.289999
PF3D7_0217500	1469.39	0.881306	0.204111	4.31777	1.57613e-05	0.000304503
PF3D7_0217600	2286.89	0.0282102	0.169854	0.166085	0.86809	0.955069
PF3D7_0217700	1704.82	-0.26089	0.182416	-1.43019	0.152662	0.397529
PF3D7_0217800	8436.55	-0.388709	0.196039	-1.98282	0.0473876	0.194604
PF3D7_0217900	2219.78	-0.417451	0.163823	-2.54818	0.0108286	0.0715108
PF3D7_0218000	1669.38	-0.163667	0.121231	-1.35005	0.177001	0.433183
PF3D7_0218100	133.589	-0.425841	0.37219	-1.14415	0.252562	0.536419
PF3D7_0218200	1047.46	-0.264561	0.178139	-1.48514	0.137507	0.375273
PF3D7_0218300	1219.98	-0.204396	0.135811	-1.505	0.132323	0.365747
PF3D7_0218400	2355.47	-0.247109	0.136121	-1.81536	0.069469	0.247343
PF3D7_0218500	1726.19	-0.380408	0.208021	-1.8287	0.0674451	0.24429
PF3D7_0218600	8373.56	0.0496103	0.141935	0.349529	0.726693	0.885066
PF3D7_0218700	4542.77	-0.0491778	0.128313	-0.383263	0.701525	0.872174
PF3D7_0218800	711.752	-0.853941	0.295173	-2.89302	0.00381556	0.0327497
PF3D7_0218900	3.23061	-0.001172	0.885603	-0.00132339	0.998944	1
PF3D7_0219000	0.253643	0	5.58925	0	1	1
PF3D7_0219100	361.252	-0.045596	0.176318	-0.258602	0.795943	0.920655
PF3D7_0219200	9611.67	-0.409163	0.221594	-1.84645	0.0648269	0.237276
PF3D7_0219300	202.084	0.168824	0.196445	0.859395	0.390122	0.663713
PF3D7_0219400	2037.49	-0.2403	0.239867	-1.00181	0.316438	0.599704
PF3D7_0219500	864.161	-0.0781977	0.178761	-0.437442	0.66179	0.849702
PF3D7_0219600	4009.42	-0.136475	0.115248	-1.18419	0.236336	0.514594
PF3D7_0219700	2494.26	0.215984	0.155836	1.38597	0.165755	0.415875
PF3D7_0219800	945.361	0.115705	0.139832	0.827455	0.407979	0.676995
PF3D7_0219900	550.876	-0.675697	0.266201	-2.53829	0.0111395	0.0728214
PF3D7_0220000	40640.1	0.711211	0.160824	4.42229	9.76609e-06	0.000194698
PF3D7_0220100	2904.68	-0.20062	0.103262	-1.94281	0.0520385	0.205739
PF3D7_0220200	19484.7	0.12172	0.150406	0.80928	0.418354	0.686526
PF3D7_0220300	459.184	-0.0858552	0.190675	-0.450269	0.652516	0.843779
PF3D7_0220400	134.847	-0.181024	0.308036	-0.587672	0.556753	0.788959
PF3D7_0220500	949.863	0.0848301	0.20029	0.423535	0.671905	0.853673
PF3D7_0220600	2529.98	-0.27839	0.184153	-1.51173	0.130602	0.363309
PF3D7_0220700	536.126	-0.176732	0.204496	-0.864229	0.387462	0.661297
PF3D7_0220800	2788.11	0.437198	0.180294	2.42491	0.0153121	0.0903711
PF3D7_0220900	53.1609	1.97545	0.430836	4.58516	4.53649e-06	9.73441e-05
PF3D7_0221000	51.8396	3.29219	0.543063	6.06227	1.34213e-09	6.56125e-08
PF3D7_0221100	27.2698	2.02048	0.485047	4.16553	3.10625e-05	0.000561522
PF3D7_0221200	1142.91	-0.0430603	0.213874	-0.201335	0.840437	0.941035
PF3D7_0221300	4.30441	2.54962	1.02568	2.48578	0.0129266	0.0807064
PF3D7_0221400	36.425	2.0095	0.387261	5.18902	2.11401e-07	6.4243e-06
PF3D7_0221500	45.1916	0.811731	0.318588	2.5479	0.0108373	0.0715108
PF3D7_0221600	2.10283	5.05998	1.46379	3.45677	0.000546695	0.006965
PF3D7_0221650	1.04261	0	2.59128	0	1	1
PF3D7_0221700	131.849	2.80022	0.24625	11.3714	5.80381e-30	2.17527e-27
PF3D7_0221800	11.1102	2.19766	0.664639	3.30655	0.000944524	0.0106202
PF3D7_0221900	4.22743	4.57379	1.12438	4.06782	4.74547e-05	0.000818376
PF3D7_0222000	0.0922379	0	5.58925	0	1	1
PF3D7_0222100	334.835	0.207287	0.448868	0.461799	0.644225	0.838981
PF3D7_0222200	1.3722	-1.15396	1.72179	-0.670205	0.502727	0.751152
PF3D7_0222300	34.9823	0.551149	0.380356	1.44904	0.147328	0.388289
PF3D7_0222400	2.52308	0.717161	1.17126	0.612297	0.540341	0.778923
PF3D7_0222500	0.994121	2.35341	2.66362	0.883539	0.376945	0.651055
PF3D7_0222600	21.354	3.5385	0.541364	6.53626	6.30746e-11	4.07593e-09
PF3D7_0222700	5.41426	0.0552682	1.00666	0.0549023	0.956216	0.992603
PF3D7_0222800	6.22501	2.50835	0.743526	3.37359	0.000741936	0.00879993
PF3D7_0222900	4.94961	3.62057	0.907419	3.98997	6.6082e-05	0.00110569
PF3D7_0223100	69.2576	0.406977	0.309941	1.31308	0.189156	0.448517
PF3D7_0223200	3.90904	0.770902	1.1324	0.680766	0.49602	0.748012
PF3D7_0223300	1.6986	2.9533	1.75158	1.68608	0.0917809	0.290694
PF3D7_0223400	165.41	0.165402	0.28434	0.581703	0.560767	0.790529
PF3D7_0223500	440.598	1.06077	0.209613	5.06061	4.17908e-07	1.13501e-05
PF3D7_0300100	1554.13	0.89811	0.216567	4.14703	3.36823e-05	0.000603063
PF3D7_0300200	115.474	0.39513	0.22951	1.72163	0.0851366	0.279908
PF3D7_0300300	2.4085	3.58491	1.50967	2.37463	0.0175665	0.100672
PF3D7_0300400	20.3934	1.21067	0.357085	3.39043	0.000697832	0.00843701
PF3D7_0300500	5.641	0.836597	0.812707	1.0294	0.303294	0.588899
PF3D7_0300700	2.68059	-0.486007	1.35895	-0.357635	0.720617	0.881705
PF3D7_0300800	24.828	1.41724	0.375988	3.76938	0.000163652	0.00247325
PF3D7_0300900	14.9399	0.963351	0.45071	2.13741	0.032565	0.153447
PF3D7_0301000	73.7327	6.34788	0.4683	13.5552	7.38539e-42	1.38402e-38
PF3D7_0301100	26.4361	2.27714	0.440301	5.17177	2.31887e-07	6.78995e-06
PF3D7_0301200	1083.76	-0.257836	0.177728	-1.45073	0.146854	0.38743
PF3D7_0301300	1027.2	-0.375428	0.152648	-2.45944	0.0139155	0.0852208
PF3D7_0301400	376.315	-0.741112	0.214278	-3.45865	0.000542887	0.00695241
PF3D7_0301500	1136.1	-0.337023	0.194151	-1.73588	0.0825845	0.275342
PF3D7_0301600	8962.28	-0.182609	0.0957241	-1.90766	0.0564356	0.216901
PF3D7_0301700	4288.78	-0.140324	0.214721	-0.653519	0.513422	0.760796
PF3D7_0301800	3910.21	0.08382	0.18684	0.44862	0.653706	0.844508
PF3D7_0301900	108.99	-0.689621	0.397958	-1.7329	0.0831135	0.275672
PF3D7_0302000	4240.56	-0.128914	0.126043	-1.02278	0.306414	0.589982
PF3D7_0302100	9440.65	0.00870714	0.144935	0.0600763	0.952095	0.99169
PF3D7_0302200	126.276	1.04863	0.28845	3.6354	0.000277546	0.00401121
PF3D7_0302300	265.702	2.4903	0.212107	11.7408	7.87342e-32	4.91827e-29
PF3D7_0302400	1.85537	2.49263	1.46669	1.6995	0.0892253	0.287156
PF3D7_0302500	9130.96	0.716495	0.186297	3.84599	0.000120068	0.00188508
PF3D7_0302600	1817.99	-0.0748721	0.134875	-0.555121	0.578812	0.806109
PF3D7_0302700	263.945	-0.351513	0.257829	-1.36335	0.172771	0.426428
PF3D7_0302800	1458.83	-0.178118	0.158875	-1.12112	0.262237	0.547658
PF3D7_0302900	10315.6	0.193137	0.147722	1.30743	0.191066	0.451902
PF3D7_0303000	673.51	-0.232565	0.16494	-1.41	0.158541	0.405881
PF3D7_0303100	758.785	0.046743	0.176468	0.264881	0.791101	0.918161
PF3D7_0303200	3736	0.0988154	0.123801	0.798176	0.424768	0.693654
PF3D7_0303300	2757.29	-0.0566816	0.131821	-0.429989	0.667204	0.851664
PF3D7_0303400	602.192	0.508861	0.190808	2.66688	0.00765588	0.0551008
PF3D7_0303500	1513.95	0.0549589	0.15798	0.347886	0.727926	0.885801
PF3D7_0303600	150.485	-0.146802	0.196297	-0.747854	0.454548	0.716621
PF3D7_0303700	1961.09	-0.318861	0.180989	-1.76177	0.0781084	0.267681
PF3D7_0303800	1423.9	-0.152383	0.120645	-1.26307	0.206564	0.472494
PF3D7_0303900	40.7734	0.198069	0.362848	0.545871	0.585154	0.80782
PF3D7_0304000	86.7061	1.47974	0.244501	6.05209	1.42974e-09	6.87007e-08
PF3D7_0304100	383.797	0.140845	0.257356	0.547275	0.58419	0.80782
PF3D7_0304200	1349.95	-0.265249	0.235788	-1.12495	0.26061	0.545915
PF3D7_0304300	589.798	-0.163834	0.242177	-0.676507	0.498719	0.749478
PF3D7_0304400	13979.5	-0.146724	0.201248	-0.729069	0.465959	0.726261
PF3D7_0304500	729.684	-0.319883	0.190407	-1.67999	0.0929583	0.292852
PF3D7_0304600	666.933	-0.185725	0.19919	-0.932403	0.351128	0.629277
PF3D7_0304700	43.3145	0.314572	0.288946	1.08869	0.276291	0.560963
PF3D7_0304800	292.575	0.30788	0.221227	1.39169	0.164016	0.413496
PF3D7_0304900	1262.58	-0.348507	0.134891	-2.58361	0.00977711	0.0656713
PF3D7_0305000	1299.71	-0.243752	0.172392	-1.41394	0.157378	0.403825
PF3D7_0305100	3651.71	0.207738	0.18904	1.09891	0.271807	0.55837
PF3D7_0305200	6144.16	0.0344653	0.22276	0.154719	0.877043	0.959707
PF3D7_0305300	8424.35	-0.103054	0.163773	-0.629248	0.529187	0.77015
PF3D7_0305400	382.993	0.386739	0.261355	1.47975	0.138941	0.376249
PF3D7_0305500	10848.3	0.0264416	0.168867	0.156583	0.875574	0.959221
PF3D7_0305600	2129.58	-0.229966	0.120366	-1.91055	0.0560621	0.216084
PF3D7_0305700	3399.95	-0.336895	0.153125	-2.20013	0.0277975	0.13879
PF3D7_0305800	346.717	0.751597	0.15328	4.90344	9.41734e-07	2.38488e-05
PF3D7_0305900	51.4877	0.0609558	0.43394	0.140471	0.888288	0.964643
PF3D7_0306000	361.712	0.228081	0.232441	0.98124	0.326475	0.608971
PF3D7_0306100	2672.26	-0.0826958	0.160515	-0.51519	0.60642	0.818857
PF3D7_0306200	1866.94	-0.0953971	0.138946	-0.686577	0.49235	0.745285
PF3D7_0306300	4232	-0.334165	0.240761	-1.38795	0.165151	0.415173
PF3D7_0306400	1759.12	-0.125586	0.108037	-1.16244	0.245058	0.525846
PF3D7_0306500	1026.93	-0.13441	0.193928	-0.693093	0.488251	0.74248
PF3D7_0306600	383.312	-0.0937688	0.24552	-0.381919	0.702521	0.87251
PF3D7_0306700	868.594	-0.40732	0.179465	-2.26964	0.0232297	0.122744
PF3D7_0306800	12275.1	-0.285939	0.155356	-1.84054	0.0656885	0.23965
PF3D7_0306900	22273.4	-0.32928	0.200997	-1.63823	0.101374	0.309572
PF3D7_0307000	9.89486	0.439161	0.649392	0.676265	0.498873	0.74949
PF3D7_0307100	10302.1	-0.502946	0.192565	-2.61183	0.0090059	0.0615951
PF3D7_0307200	27596.2	-0.377068	0.176885	-2.13171	0.0330307	0.154363
PF3D7_0307300	28.0402	0.100391	0.418127	0.240098	0.810254	0.926429
PF3D7_0307400	897.702	-0.466917	0.187663	-2.48806	0.0128443	0.0806826
PF3D7_0307500	638.186	-0.082987	0.175475	-0.472928	0.636265	0.835897
PF3D7_0307600	1286.32	0.035556	0.151957	0.233988	0.814994	0.92845
PF3D7_0307700	8768.58	0.32955	0.167934	1.96238	0.0497181	0.200973
PF3D7_0307800	3001.43	-0.0630236	0.180858	-0.34847	0.727487	0.885576
PF3D7_0307900	1992.41	0.568803	0.178723	3.1826	0.00145959	0.0148267
PF3D7_0308000	1510.63	0.038022	0.129714	0.293123	0.769428	0.90754
PF3D7_0308100	1338.94	0.836167	0.276411	3.02508	0.00248566	0.02306
PF3D7_0308200	11733.1	-0.115186	0.180132	-0.639452	0.522529	0.76651
PF3D7_0308300	166.387	-0.18543	0.379856	-0.488158	0.625438	0.831138
PF3D7_0308400	38.1971	0.152394	0.386331	0.394465	0.693238	0.866663
PF3D7_0308500	2078.01	-0.478423	0.229554	-2.08414	0.0371476	0.166307
PF3D7_0308600	6395.53	-0.23542	0.10404	-2.26279	0.0236484	0.123868
PF3D7_0308700	251.9	0.261919	0.210566	1.24388	0.213544	0.482617
PF3D7_0308800	478.644	-0.0503792	0.221716	-0.227224	0.82025	0.930641
PF3D7_0308900	5917.58	-0.0141622	0.12885	-0.109912	0.912479	0.975648
PF3D7_0309000	2085.07	-0.133923	0.100549	-1.33191	0.182889	0.439988
PF3D7_0309100	71.1955	0.297527	0.253759	1.17248	0.241006	0.520729
PF3D7_0309200	5310.34	0.209065	0.135733	1.54026	0.123496	0.3503
PF3D7_0309300	3035.58	0.336633	0.134121	2.50992	0.0120758	0.0770604
PF3D7_0309400	1.21403	-0.0697986	2.26017	-0.0308819	0.975364	0.999255
PF3D7_0309500	18615.8	-0.147996	0.150101	-0.985972	0.324147	0.607193
PF3D7_0309600	17708.5	-0.317638	0.224319	-1.41601	0.156773	0.402639
PF3D7_0309700	1361.65	-0.391055	0.141526	-2.76312	0.0057251	0.0450792
PF3D7_0309800	1623.46	-0.29373	0.159721	-1.83902	0.065912	0.239961
PF3D7_0309900	681.388	-0.218045	0.161027	-1.35409	0.175709	0.431181
PF3D7_0310000	427.275	-0.170241	0.205734	-0.827481	0.407965	0.676995
PF3D7_0310100	85.8482	-0.422143	0.274151	-1.53982	0.123605	0.350432
PF3D7_0310200	15439	0.21426	0.168229	1.27362	0.202797	0.469241
PF3D7_0310300	6697.12	-0.0847493	0.129606	-0.653898	0.513177	0.760796
PF3D7_0310400	3301.33	0.457369	0.132507	3.45166	0.000557158	0.00704258
PF3D7_0310500	7648.57	-0.0094396	0.182159	-0.0518207	0.958672	0.993891
PF3D7_0310600	2467.76	-0.447121	0.235774	-1.89639	0.0579082	0.220646
PF3D7_0310700	941.3	-0.3602	0.24413	-1.47544	0.140093	0.378146
PF3D7_0310800	836.202	-0.30388	0.155256	-1.95728	0.0503149	0.202195
PF3D7_0310900	786.691	-0.0534075	0.159998	-0.333801	0.73853	0.893128
PF3D7_0311000	6.58749	1.32709	0.69119	1.92001	0.0548569	0.212979
PF3D7_0311100	3471.5	0.220727	0.168003	1.31383	0.188904	0.448108
PF3D7_0311200	884.991	-0.0613007	0.164925	-0.371689	0.710124	0.876277
PF3D7_0311300	2237.32	0.110902	0.134203	0.826381	0.408588	0.677406
PF3D7_0311400	239.435	0.48324	0.204922	2.35817	0.0183654	0.103978
PF3D7_0311500	984.312	-0.0942659	0.178202	-0.528983	0.596818	0.812268
PF3D7_0311600	968.674	-0.283948	0.11735	-2.41966	0.015535	0.0912617
PF3D7_0311700	249.35	0.454443	0.248847	1.82619	0.0678214	0.24429
PF3D7_0311800	1796.45	0.103397	0.115531	0.894965	0.370806	0.64552
PF3D7_0311900	521.661	-0.460193	0.207894	-2.21359	0.0268569	0.135174
PF3D7_0312000	226.702	-0.433358	0.272793	-1.58859	0.112152	0.330287
PF3D7_0312100	1058.83	0.0304907	0.147097	0.207283	0.835789	0.93901
PF3D7_0312200	84.5224	0.527317	0.269362	1.95765	0.0502708	0.202195
PF3D7_0312300	904.207	-0.574352	0.230561	-2.49111	0.0127346	0.0802936
PF3D7_0312400	5075.99	-0.071785	0.201592	-0.356091	0.721773	0.881862
PF3D7_0312500	657.786	-0.327362	0.161065	-2.03248	0.0421048	0.181807
PF3D7_0312600	5.12824	1.943	1.10487	1.75858	0.078649	0.268881
PF3D7_0312700	4.73663	-0.790014	1.23681	-0.638753	0.522983	0.766647
PF3D7_0312800	14351.3	-0.319263	0.186566	-1.71126	0.0870326	0.283034
PF3D7_0312900	1389.69	0.0347507	0.210133	0.165375	0.868649	0.955497
PF3D7_0313000	1048.41	-0.424855	0.120631	-3.52195	0.000428388	0.00574797
PF3D7_0313100	5258.45	-0.125553	0.154734	-0.811408	0.417131	0.685602
PF3D7_0313200	600.797	-0.185083	0.146416	-1.26409	0.206199	0.47247
PF3D7_0313300	482.151	-0.130961	0.147614	-0.887186	0.374979	0.649055
PF3D7_0313400	1467.81	-0.123984	0.152487	-0.813085	0.41617	0.685442
PF3D7_0313500	1078.48	0.195691	0.134727	1.4525	0.146363	0.386566
PF3D7_0313600	860.523	0.0136054	0.156003	0.0872122	0.930503	0.983694
PF3D7_0313700	911.17	0.156879	0.132729	1.18195	0.237226	0.515733
PF3D7_0313800	1462.96	0.0120358	0.116015	0.103744	0.917373	0.977823
PF3D7_0313900	23.0732	0.133612	0.419923	0.318182	0.750347	0.897596
PF3D7_0314000	650.551	0.0037348	0.209336	0.0178412	0.985766	1
PF3D7_0314100	1290.45	-0.117398	0.211573	-0.554882	0.578975	0.806109
PF3D7_0314200	939.417	0.0100214	0.164171	0.0610426	0.951325	0.991537
PF3D7_0314300	109.244	-0.361249	0.337258	-1.07113	0.284108	0.569183
PF3D7_0314400	1339.08	-0.240884	0.157338	-1.53099	0.125771	0.354073
PF3D7_0314500	3640.63	-0.161189	0.156844	-1.02771	0.304088	0.588899
PF3D7_0314600	1441.29	-0.330951	0.143952	-2.29904	0.0215027	0.11714
PF3D7_0314700	1805.08	0.896965	0.190303	4.71335	2.43679e-06	5.6845e-05
PF3D7_0314800	142.651	0.481381	0.586001	0.821467	0.41138	0.68083
PF3D7_0314900	661.06	-0.247641	0.169804	-1.45839	0.144732	0.383995
PF3D7_0315000	178.914	0.258338	0.273317	0.945195	0.344559	0.624472
PF3D7_0315100	2458.81	-0.489394	0.147027	-3.32861	0.000872812	0.0099957
PF3D7_0315200	192.249	0.940047	0.473766	1.9842	0.0472336	0.194113
PF3D7_0315300	411.054	1.13138	0.176312	6.41695	1.3903e-10	8.49591e-09
PF3D7_0315400	541.095	-0.218976	0.213134	-1.02741	0.304227	0.588899
PF3D7_0315500	509.546	0.0852321	0.154088	0.553138	0.580169	0.806109
PF3D7_0315600	626.905	1.71796	0.269737	6.36902	1.90239e-10	1.1026e-08
PF3D7_0315700	135.739	0.54926	0.194243	2.8277	0.00468835	0.0387616
PF3D7_0315800	1443.7	-0.282934	0.183928	-1.53828	0.123979	0.350521
PF3D7_0315900	63.8175	0.582609	0.495419	1.17599	0.239598	0.518285
PF3D7_0316000	203.429	0.0734349	0.250799	0.292804	0.769672	0.90754
PF3D7_0316100	304.917	-0.519856	0.217244	-2.39296	0.016713	0.0967667
PF3D7_0316200	2351.51	0.0578571	0.158501	0.365028	0.715091	0.87856
PF3D7_0316300	6269.59	0.128588	0.134229	0.957977	0.338075	0.618757
PF3D7_0316400	1464.42	-0.0939035	0.143953	-0.652322	0.514194	0.760905
PF3D7_0316500	1408.33	0.055928	0.146521	0.381707	0.702679	0.87251
PF3D7_0316600	14745.2	-0.548704	0.129295	-4.24381	2.19758e-05	0.000410458
PF3D7_0316700	960.35	-0.5966	0.175935	-3.39102	0.000696337	0.00843701
PF3D7_0316800	16323.5	-0.274465	0.172695	-1.5893	0.111992	0.330201
PF3D7_0316900	2804.04	-0.191342	0.192551	-0.993724	0.320357	0.603477
PF3D7_0317000	3845.73	-0.402559	0.0985325	-4.08555	4.39731e-05	0.000763015
PF3D7_0317100	361.16	0.371695	0.165472	2.24628	0.0246862	0.127443
PF3D7_0317200	8161.26	0.270118	0.152158	1.77525	0.0758561	0.262116
PF3D7_0317300	12780.1	0.0160808	0.17036	0.0943931	0.924797	0.982115
PF3D7_0317400	304.663	-0.0983916	0.174285	-0.564545	0.572384	0.801939
PF3D7_0317500	4357.73	0.117872	0.195703	0.602299	0.546975	0.782493
PF3D7_0317600	18611.5	-0.331109	0.201854	-1.64034	0.100935	0.308735
PF3D7_0317700	7241.35	0.333913	0.158424	2.10772	0.0350553	0.160229
PF3D7_0317800	2030.65	-0.00181985	0.110248	-0.0165069	0.98683	1
PF3D7_0317900	1005.78	0.170296	0.175488	0.970412	0.331841	0.613083
PF3D7_0318000	28.0263	-0.343776	0.371897	-0.924386	0.355285	0.632839
PF3D7_0318100	1272.2	-0.405643	0.179592	-2.25869	0.0239029	0.124659
PF3D7_0318200	31783.4	0.143076	0.189047	0.756826	0.449154	0.712111
PF3D7_0318300	2108.89	0.103523	0.121497	0.852062	0.39418	0.667513
PF3D7_0318400	182.282	0.890869	0.288334	3.08971	0.00200355	0.0191564
PF3D7_0318500	740.326	1.38007	0.227405	6.06877	1.28894e-09	6.35652e-08
PF3D7_0318600	2528.41	0.256817	0.129883	1.97729	0.0480088	0.196438
PF3D7_0318700	126.073	-0.168238	0.398063	-0.42264	0.672558	0.853673
PF3D7_0318800	31.3906	1.5471	0.426211	3.62989	0.000283539	0.00407687
PF3D7_0318900	2982.36	0.0261872	0.123439	0.212148	0.831992	0.937001
PF3D7_0319000	1473.99	0.0495608	0.148551	0.333628	0.73866	0.893128
PF3D7_0319100	1151.81	0.0644829	0.21429	0.300914	0.76348	0.903955
PF3D7_0319200	3641.74	-0.0200298	0.100037	-0.200224	0.841306	0.941232
PF3D7_0319300	955.642	-0.163423	0.164221	-0.995142	0.319667	0.602673
PF3D7_0319400	2495.9	0.0986907	0.177966	0.554546	0.579205	0.806109
PF3D7_0319500	4094.67	-0.0563785	0.186954	-0.301563	0.762985	0.903955
PF3D7_0319600	6307.85	-0.344088	0.176613	-1.94826	0.0513842	0.203869
PF3D7_0319700	8951.44	0.00641904	0.154117	0.0416504	0.966777	0.995579
PF3D7_0319800	9.12309	0.28257	0.838634	0.336941	0.736161	0.891769
PF3D7_0319900	89.545	0.225439	0.247224	0.911883	0.36183	0.637439
PF3D7_0320000	1635.66	-0.275899	0.202218	-1.36437	0.172453	0.426428
PF3D7_0320100	1199.72	-0.139305	0.143369	-0.971653	0.331223	0.612505
PF3D7_0320200	132.186	0.436457	0.218735	1.99537	0.0460027	0.190728
PF3D7_0320300	17526.7	-0.127823	0.142259	-0.898523	0.368907	0.643948
PF3D7_0320400	212.649	1.81649	0.347569	5.2263	1.7294e-07	5.31294e-06
PF3D7_0320500	1940.9	-0.430537	0.234157	-1.83867	0.0659636	0.239961
PF3D7_0320600	74.0379	-1.06516	0.366036	-2.90998	0.00361456	0.0313113
PF3D7_0320700	2035.31	-0.333671	0.156275	-2.13516	0.0327483	0.153554
PF3D7_0320800	1338.39	-0.314281	0.22684	-1.38548	0.165907	0.416026
PF3D7_0320900	9347.95	-0.259887	0.197105	-1.31852	0.187329	0.445779
PF3D7_0321000	2973.32	-0.0730628	0.117608	-0.62124	0.534442	0.774789
PF3D7_0321100	571.299	0.290058	0.219885	1.31914	0.187123	0.445577
PF3D7_0321200	437.446	-0.130492	0.130769	-0.997878	0.318339	0.600643
PF3D7_0321300	193.268	0.0235485	0.212215	0.110965	0.911644	0.975126
PF3D7_0321400	196.389	0.508938	0.312736	1.62737	0.103658	0.314723
PF3D7_0321500	3426.99	0.218607	0.112366	1.94549	0.051716	0.204896
PF3D7_0321600	3511.45	-0.00197693	0.1819	-0.0108683	0.991329	1
PF3D7_0321700	1630.18	0.0998095	0.185271	0.538722	0.590079	0.808727
PF3D7_0321800	5298.74	-0.0309278	0.160092	-0.193188	0.846812	0.944411
PF3D7_0321900	5809.07	-0.136561	0.167029	-0.817584	0.413595	0.683337
PF3D7_0322000	34636.5	-0.105275	0.2103	-0.500596	0.616656	0.824848
PF3D7_0322100	4075.79	-0.172225	0.104715	-1.6447	0.100031	0.30672
PF3D7_0322200	83.3624	-0.33042	0.315143	-1.04848	0.294418	0.578748
PF3D7_0322300	2162.85	-0.358526	0.103033	-3.47972	0.000501945	0.00653226
PF3D7_0322400	3337.83	0.052698	0.129759	0.406121	0.684653	0.861294
PF3D7_0322500	326.082	-0.172447	0.195737	-0.881016	0.378309	0.652209
PF3D7_0322600	102.083	0.705883	0.239331	2.9494	0.00318392	0.0283677
PF3D7_0322700	4931.57	-0.0467796	0.23165	-0.201941	0.839963	0.941006
PF3D7_0322800	31.3731	0.427504	0.390598	1.09448	0.273742	0.55837
PF3D7_0322900	28471.8	-0.2922	0.1574	-1.85642	0.0633931	0.23419
PF3D7_0323000	1289.28	-0.392368	0.233447	-1.68076	0.0928095	0.292852
PF3D7_0323100	3050.52	-0.326228	0.213655	-1.52689	0.126789	0.356048
PF3D7_0323200	504.042	-0.186017	0.228851	-0.812831	0.416315	0.685442
PF3D7_0323300	108.102	-0.45746	0.373668	-1.22424	0.220861	0.492534
PF3D7_0323400	1370.92	0.194701	0.218626	0.890565	0.373163	0.647906
PF3D7_0323500	1561.17	-0.0808658	0.127585	-0.633817	0.5262	0.768389
PF3D7_0323600	1636.83	-0.106514	0.149077	-0.714488	0.474925	0.73426
PF3D7_0323700	6548.32	0.0318727	0.135149	0.235834	0.813561	0.927945
PF3D7_0323800	4622.82	0.153917	0.169416	0.90852	0.363604	0.638407
PF3D7_0323900	11.7502	4.58304	0.796511	5.7539	8.72092e-09	3.57876e-07
PF3D7_0324000	0.829348	2.97989	2.94034	1.01345	0.310846	0.594238
PF3D7_0324100	142.859	0.259093	0.368056	0.70395	0.481464	0.737947
PF3D7_0324200	1.06103	0	2.4527	0	1	1
PF3D7_0324300	16.9797	1.0796	0.479721	2.25047	0.0244192	0.126413
PF3D7_0324400	9.94892	1.02804	0.713876	1.44008	0.149845	0.392581
PF3D7_0324500	3.21276	1.53454	1.18475	1.29525	0.195235	0.457339
PF3D7_0324600	21.3553	0.160793	0.419218	0.383554	0.701309	0.872099
PF3D7_0324700	3.04241	2.53047	1.14876	2.20279	0.0276095	0.13832
PF3D7_0324800	92.6376	0.392578	0.282816	1.3881	0.165106	0.415173
PF3D7_0324900	2540.99	0.922079	0.189515	4.86546	1.14193e-06	2.86604e-05
PF3D7_0400100	2262.99	0.702214	0.198115	3.54447	0.000393398	0.00540754
PF3D7_0400200	10943	0.304292	0.197451	1.5411	0.123292	0.350076
PF3D7_0400300	170.669	0.325712	0.258837	1.25837	0.208259	0.474983
PF3D7_0400400	101.684	2.94043	0.253263	11.6102	3.65773e-31	1.86943e-28
PF3D7_0400500	21.6331	1.45915	0.552974	2.63874	0.00832154	0.0584796
PF3D7_0400600	9.88086	0.942994	0.800354	1.17822	0.238709	0.517615
PF3D7_0400700	83.1313	0.641187	0.326838	1.96179	0.0497874	0.200973
PF3D7_0400800	28.1338	3.92274	0.453923	8.64187	5.52998e-18	8.88272e-16
PF3D7_0400900	18.1117	1.31049	0.543307	2.41206	0.0158627	0.0928958
PF3D7_0401000	1.87624	2.59197	1.5506	1.67159	0.0946045	0.295916
PF3D7_0401200	7.61925	0.135573	0.640404	0.211699	0.832342	0.937197
PF3D7_0401300	40.4577	0.425331	0.412052	1.03223	0.301966	0.587626
PF3D7_0401400	47.8382	3.3733	0.358736	9.40329	5.28813e-21	1.2926e-18
PF3D7_0401500	44.7028	2.34904	0.392484	5.98507	2.16299e-09	9.96749e-08
PF3D7_0401600	5395	0.316313	0.171148	1.84819	0.0645748	0.236817
PF3D7_0401700	300.034	1.77033	0.272669	6.49259	8.43743e-11	5.3298e-09
PF3D7_0401800	23389	-0.136631	0.283409	-0.482099	0.629736	0.833225
PF3D7_0401900	183.537	1.46793	0.223033	6.58167	4.65195e-11	3.07685e-09
PF3D7_0402000	17444.5	0.569059	0.272939	2.08493	0.0370754	0.166307
PF3D7_0402100	4039.58	0.647679	0.119569	5.41679	6.06794e-08	2.15911e-06
PF3D7_0402200	2371.72	1.58372	0.260857	6.0712	1.26961e-09	6.31661e-08
PF3D7_0402300	982.131	0.551461	0.239295	2.30453	0.0211932	0.11579
PF3D7_0402400	15272.7	0.415405	0.167703	2.47703	0.0132482	0.0822088
PF3D7_0402500	25.5292	1.73331	0.513657	3.37445	0.000739624	0.00879993
PF3D7_0402600	25.2979	2.12234	0.393861	5.38853	7.10348e-08	2.44742e-06
PF3D7_0402700	33.7937	2.47111	0.345352	7.15533	8.34689e-13	7.33222e-11
PF3D7_0402800	13.52	1.02556	0.616026	1.66481	0.0959515	0.298635
PF3D7_0402900	55.8484	-0.125804	0.3347	-0.375869	0.707014	0.874047
PF3D7_0403000	1.01637	-0.649743	2.76207	-0.235238	0.814024	0.928096
PF3D7_0403100	708.789	0.0277597	0.146423	0.189585	0.849634	0.945552
PF3D7_0403200	5339.1	-0.29241	0.235142	-1.24355	0.213667	0.482617
PF3D7_0403300	15.6848	0.265571	0.538942	0.492764	0.62218	0.829367
PF3D7_0403400	5711.67	0.0486247	0.175514	0.277042	0.781748	0.913599
PF3D7_0403500	646.128	-0.448455	0.296516	-1.51241	0.130429	0.363005
PF3D7_0403600	462.044	0.00343806	0.215129	0.0159814	0.987249	1
PF3D7_0403700	7353.05	0.0236683	0.174502	0.135634	0.892111	0.96671
PF3D7_0403800	585.601	-0.26866	0.18929	-1.41931	0.15581	0.401082
PF3D7_0403900	400.777	0.0117483	0.220283	0.0533325	0.957467	0.993151
PF3D7_0404000	93.3778	0.309947	0.282595	1.09679	0.272735	0.55837
PF3D7_0404100	163.751	1.44321	0.282278	5.11271	3.17577e-07	8.97194e-06
PF3D7_0404200	105.917	0.430601	0.258533	1.66555	0.0958027	0.298395
PF3D7_0404300	9712.62	-0.0672192	0.173546	-0.387328	0.698513	0.87051
PF3D7_0404400	260.532	0.355682	0.205033	1.73475	0.0827849	0.275342
PF3D7_0404500	127.957	-0.0143397	0.200229	-0.0716165	0.942907	0.987232
PF3D7_0404600	4968.77	0.378904	0.182961	2.07095	0.0383633	0.170021
PF3D7_0404700	1584.08	0.522667	0.221992	2.35444	0.0185505	0.104471
PF3D7_0404800	448.7	0.33281	0.187749	1.77263	0.0762899	0.263292
PF3D7_0404900	1432.35	-0.0597276	0.141443	-0.422273	0.672826	0.853673
PF3D7_0405000	2105.36	-0.0792269	0.135587	-0.584326	0.559001	0.789556
PF3D7_0405100	6095.69	0.0133442	0.156472	0.0852818	0.932037	0.983835
PF3D7_0405200	1826.74	-0.00777273	0.116726	-0.0665897	0.946908	0.988415
PF3D7_0405300	391.551	0.695282	0.214068	3.24795	0.00116238	0.0124002
PF3D7_0405400	26096.4	0.204842	0.183041	1.1191	0.263096	0.548637
PF3D7_0405500	814.289	-0.272322	0.183197	-1.4865	0.137147	0.374655
PF3D7_0405600	1020.1	-0.369379	0.189344	-1.95084	0.0510763	0.203494
PF3D7_0405700	2088.54	0.270023	0.162268	1.66405	0.0961021	0.298635
PF3D7_0405800	299.694	-0.161695	0.203633	-0.794051	0.427166	0.695691
PF3D7_0405900	1578.68	0.511974	0.2072	2.47092	0.0134766	0.0830759
PF3D7_0406000	2779.67	0.0568208	0.175624	0.323536	0.746289	0.896887
PF3D7_0406100	12058	-0.10648	0.156572	-0.680069	0.496461	0.748186
PF3D7_0406200	48908.6	1.12504	0.259002	4.34377	1.40058e-05	0.000272458
PF3D7_0406400	528.858	-0.0450102	0.22756	-0.197795	0.843205	0.942258
PF3D7_0406500	33389.5	0.651154	0.193148	3.37127	0.000748217	0.00885574
PF3D7_0406600	31.8965	0.0567082	0.400269	0.141675	0.887337	0.964216
PF3D7_0406700	943.465	0.303629	0.189095	1.6057	0.108341	0.323764
PF3D7_0406800	540.561	0.0612251	0.190048	0.322156	0.747335	0.896989
PF3D7_0406900	970.542	1.23263	0.161116	7.65056	2.00113e-14	2.16352e-12
PF3D7_0407000	764.976	-0.1448	0.210385	-0.688264	0.491287	0.744463
PF3D7_0407100	359.618	0.0905395	0.232487	0.389439	0.696952	0.869677
PF3D7_0407200	425.234	-0.418652	0.182808	-2.29012	0.0220143	0.118662
PF3D7_0407300	893.616	-0.289963	0.154595	-1.87564	0.0607051	0.227675
PF3D7_0407400	483.557	0.0304542	0.239773	0.127013	0.89893	0.970203
PF3D7_0407500	510.034	-0.639687	0.262295	-2.43881	0.0147358	0.0877678
PF3D7_0407600	29.1094	0.827539	0.441012	1.87646	0.0605926	0.227405
PF3D7_0407700	1559.23	0.298117	0.154021	1.93556	0.052922	0.207974
PF3D7_0407800	2723.99	0.683045	0.216999	3.14769	0.00164565	0.016338
PF3D7_0407900	1790.36	-0.0112525	0.147123	-0.0764836	0.939034	0.985855
PF3D7_0408000	238.836	0.195661	0.276667	0.707206	0.479438	0.736749
PF3D7_0408100	1571.16	0.308572	0.172788	1.78585	0.0741241	0.257397
PF3D7_0408200	433.802	0.332349	0.238063	1.39605	0.162699	0.411468
PF3D7_0408300	2828.2	0.0674839	0.194235	0.347435	0.728264	0.885829
PF3D7_0408400	388.508	0.0964133	0.181849	0.530184	0.595984	0.811892
PF3D7_0408500	1303.09	0.18106	0.176946	1.02325	0.30619	0.589924
PF3D7_0408600	268.45	0.686461	0.17188	3.99384	6.5012e-05	0.00109104
PF3D7_0408700	47.1873	0.676648	0.31864	2.12355	0.0337076	0.15597
PF3D7_0408800	3.12335	3.22345	1.29291	2.49317	0.0126608	0.0800572
PF3D7_0408900	3205.95	0.113778	0.122461	0.929097	0.352839	0.630935
PF3D7_0409000	281.164	0.251122	0.312799	0.80282	0.422079	0.689804
PF3D7_0409100	5234.12	0.0529332	0.124133	0.426424	0.669799	0.852526
PF3D7_0409200	4575.82	-0.0570516	0.116256	-0.490742	0.623609	0.829763
PF3D7_0409300	1944.87	-0.198499	0.20866	-0.951303	0.341451	0.621443
PF3D7_0409400	5905.51	-0.0601311	0.129236	-0.465283	0.641729	0.838828
PF3D7_0409500	1026	-0.0628347	0.133439	-0.470887	0.637721	0.836702
PF3D7_0409600	7016.67	-0.0115789	0.126813	-0.0913067	0.927249	0.982556
PF3D7_0409700	408.488	-0.315212	0.153572	-2.05254	0.0401172	0.175784
PF3D7_0409800	6866.98	-0.0875013	0.167605	-0.522068	0.601623	0.815608
PF3D7_0409900	29.9679	-0.323267	0.530443	-0.609428	0.542241	0.779861
PF3D7_0410000	3706.67	0.0795725	0.193452	0.411329	0.680831	0.858817
PF3D7_0410100	7.35268	0.897754	0.693054	1.29536	0.195196	0.457339
PF3D7_0410200	1.1891	0.810439	1.93188	0.419508	0.674845	0.854998
PF3D7_0410300	2958.41	0.069037	0.155592	0.443706	0.657255	0.846915
PF3D7_0410400	1709.77	-0.0937844	0.137394	-0.682596	0.494862	0.747077
PF3D7_0410500	141.92	0.350303	0.231912	1.5105	0.130915	0.363758
PF3D7_0410600	2991.35	-0.190219	0.179718	-1.05843	0.289859	0.573995
PF3D7_0410700	2257.82	0.250292	0.157916	1.58497	0.112974	0.332169
PF3D7_0410800	6716.49	0.212479	0.139282	1.52554	0.127125	0.35628
PF3D7_0410900	1444.21	0.0401933	0.153714	0.261482	0.793721	0.919209
PF3D7_0411000	3218.53	-0.119912	0.266355	-0.450194	0.65257	0.843779
PF3D7_0411100	213.961	-0.727795	0.339565	-2.14331	0.0320879	0.152307
PF3D7_0411200	978.215	-0.111583	0.164596	-0.677922	0.497821	0.748631
PF3D7_0411300	814.739	0.0735025	0.203931	0.360428	0.718527	0.880846
PF3D7_0411400	1621.89	0.105464	0.174907	0.602969	0.54653	0.782288
PF3D7_0411500	2.08681	0.939527	1.59006	0.590875	0.554604	0.787171
PF3D7_0411600	8.32615	0.693185	0.979797	0.707478	0.47927	0.736749
PF3D7_0411700	4.03994	-0.763206	1.19876	-0.636661	0.524346	0.767076
PF3D7_0411800	1586.99	0.315146	0.164148	1.91989	0.0548717	0.212979
PF3D7_0411900	4307.77	0.348456	0.190814	1.82615	0.0678273	0.24429
PF3D7_0412000	2842.2	0.0994769	0.157673	0.630908	0.528101	0.769366
PF3D7_0412100	847.648	-0.0126097	0.19861	-0.0634901	0.949376	0.989873
PF3D7_0412200	139.192	0.15229	0.210741	0.722639	0.469901	0.729696
PF3D7_0412300	115.086	-0.190764	0.331138	-0.576088	0.564556	0.793682
PF3D7_0412400	75.7246	2.5789	0.275765	9.3518	8.61678e-21	2.01848e-18
PF3D7_0412500	0.137302	0	5.58924	0	1	1
PF3D7_0412600	1.39263	3.77176	2.26773	1.66323	0.0962657	0.298635
PF3D7_0412700	51.0627	2.07972	0.347962	5.97685	2.275e-09	1.03145e-07
PF3D7_0412900	0.247621	0.548292	4.88433	0.112255	0.910621	0.974972
PF3D7_0413100	5.37828	1.37025	0.831932	1.64707	0.0995426	0.30631
PF3D7_0413200	17.5736	1.48351	0.543678	2.72866	0.00635928	0.0484403
PF3D7_0413300	24.2534	1.81319	0.449923	4.02999	5.57799e-05	0.000947417
PF3D7_0413400	29.5131	2.46991	0.436776	5.65488	1.55956e-08	6.08878e-07
PF3D7_0413500	1081.57	0.113061	0.149673	0.75539	0.450015	0.712872
PF3D7_0413600	7186.45	0.0076496	0.160677	0.0476086	0.962028	0.995128
PF3D7_0413700	2721.51	-0.028937	0.119661	-0.241824	0.808916	0.925634
PF3D7_0413800	118.508	-0.239078	0.258679	-0.924229	0.355367	0.632839
PF3D7_0413900	4787.54	0.113747	0.12301	0.924691	0.355127	0.632813
PF3D7_0414000	6375.01	0.109839	0.0948055	1.15857	0.246632	0.527611
PF3D7_0414100	693.061	-0.381142	0.210066	-1.81439	0.0696178	0.247705
PF3D7_0414200	212.131	-0.188442	0.308483	-0.610865	0.541289	0.779202
PF3D7_0414300	830.851	-0.798234	0.253878	-3.14416	0.00166562	0.0163708
PF3D7_0414400	34.9349	-0.0621503	0.403714	-0.153946	0.877652	0.960112
PF3D7_0414500	255.505	-0.268662	0.244383	-1.09935	0.271616	0.55837
PF3D7_0414600	488.699	-0.030136	0.238684	-0.126259	0.899527	0.970426
PF3D7_0414700	1878.65	0.0239715	0.109523	0.218872	0.82675	0.934081
PF3D7_0414800	193.378	-0.13313	0.335962	-0.396266	0.691909	0.86585
PF3D7_0414900	1088.55	0.183548	0.266597	0.688487	0.491146	0.744463
PF3D7_0415000	794.603	-0.450014	0.228808	-1.96677	0.0492092	0.199462
PF3D7_0415100	97.2733	-0.623966	0.360743	-1.72967	0.0836891	0.276677
PF3D7_0415200	1288.51	-0.186995	0.216777	-0.862615	0.388349	0.661807
PF3D7_0415300	10289.3	0.0849114	0.149733	0.567087	0.570655	0.800855
PF3D7_0415400	1192.44	-0.437071	0.147394	-2.96533	0.00302356	0.0271108
PF3D7_0415500	2315.81	-0.272492	0.150553	-1.80994	0.0703044	0.249213
PF3D7_0415600	271.968	-0.177079	0.183448	-0.965284	0.334403	0.616398
PF3D7_0415700	84.7484	-0.56549	0.326116	-1.73401	0.082916	0.275342
PF3D7_0415800	271.786	-0.875299	0.222963	-3.92576	8.64545e-05	0.00139669
PF3D7_0415900	31264.9	-0.266554	0.198786	-1.34091	0.17995	0.436413
PF3D7_0416000	3695.46	-0.132503	0.195082	-0.679217	0.497	0.748296
PF3D7_0416100	1184.29	-0.0804714	0.0925291	-0.869688	0.384471	0.65839
PF3D7_0416200	1136.42	0.0349564	0.205797	0.169859	0.865121	0.953482
PF3D7_0416300	1496.09	0.0668651	0.171625	0.389601	0.696832	0.869677
PF3D7_0416400	6377.77	0.0601736	0.157964	0.380932	0.703254	0.872546
PF3D7_0416500	383.498	0.0413256	0.209534	0.197227	0.84365	0.942394
PF3D7_0416600	266.472	-0.37946	0.328716	-1.15437	0.248349	0.530679
PF3D7_0416700	800.988	-0.105036	0.247863	-0.423767	0.671736	0.853673
PF3D7_0416800	7410.94	-0.311901	0.152202	-2.04926	0.0404372	0.176779
PF3D7_0416900	3103.6	0.182851	0.171993	1.06313	0.287722	0.572462
PF3D7_0417000	33.9464	0.537384	0.319895	1.67988	0.0929813	0.292852
PF3D7_0417100	26.4462	0.633358	0.372865	1.69863	0.0893896	0.287499
PF3D7_0417200	1392.7	-0.329039	0.120028	-2.74135	0.00611872	0.0475316
PF3D7_0417300	4823.56	-0.0892495	0.08448	-1.05646	0.290759	0.574569
PF3D7_0417400	20255	0.0210618	0.178005	0.118322	0.905813	0.972417
PF3D7_0417500	2442.29	-0.0179081	0.17319	-0.103402	0.917644	0.977823
PF3D7_0417600	205.999	0.95206	0.247018	3.85421	0.000116104	0.00184368
PF3D7_0417700	95.0754	0.439772	0.290318	1.51479	0.129825	0.36174
PF3D7_0417800	3157.07	0.213305	0.219531	0.971642	0.331229	0.612505
PF3D7_0417900	238.478	0.547714	0.220357	2.48557	0.0129343	0.0807064
PF3D7_0418000	1112.03	0.698357	0.194413	3.59214	0.000327976	0.00458677
PF3D7_0418100	2824.38	-0.293457	0.133761	-2.19389	0.0282435	0.140113
PF3D7_0418200	6607.82	-0.341692	0.120817	-2.82817	0.00468152	0.0387616
PF3D7_0418300	51811.3	0.440952	0.197814	2.22912	0.0258056	0.131651
PF3D7_0418400	407.567	-0.777251	0.240655	-3.22973	0.00123908	0.0130696
PF3D7_0418500	375.853	-0.220706	0.207168	-1.06535	0.286718	0.572462
PF3D7_0418600	514.603	0.657656	0.247581	2.65632	0.00789975	0.0562895
PF3D7_0418700	4494.44	-0.0526083	0.156858	-0.335388	0.737332	0.892803
PF3D7_0418800	37.539	1.34007	0.382635	3.50221	0.000461422	0.00604688
PF3D7_0418900	530.113	0.249123	0.157227	1.58447	0.113086	0.332169
PF3D7_0419000	82.4837	0.215641	0.268434	0.803329	0.421785	0.689724
PF3D7_0419100	186.066	-0.00800005	0.239022	-0.03347	0.9733	0.998219
PF3D7_0419300	577.232	-0.0988412	0.178769	-0.552898	0.580333	0.806109
PF3D7_0419400	652.048	0.829706	0.219294	3.78354	0.000154616	0.00236209
PF3D7_0419500	798.51	-0.348956	0.218466	-1.5973	0.110199	0.326933
PF3D7_0419600	10873.7	-0.149054	0.203415	-0.732759	0.463705	0.724042
PF3D7_0419700	433.841	-0.116352	0.224815	-0.517546	0.604775	0.818106
PF3D7_0419800	422.89	-0.361415	0.17668	-2.04559	0.0407968	0.17766
PF3D7_0419900	13287	-0.0797362	0.218455	-0.365001	0.715111	0.87856
PF3D7_0420000	26173.6	0.223494	0.147543	1.51477	0.129829	0.36174
PF3D7_0420100	4164.31	0.0472621	0.0887401	0.532591	0.594317	0.811377
PF3D7_0420200	412.63	-0.368472	0.192817	-1.911	0.0560048	0.216084
PF3D7_0420300	12261.7	0.37175	0.176675	2.10414	0.035366	0.160994
PF3D7_0420400	762.493	-0.256719	0.146739	-1.74949	0.0802061	0.271295
PF3D7_0420500	39.8377	0.862892	0.443697	1.94478	0.0518019	0.205092
PF3D7_0420600	1378.53	-0.0649533	0.208573	-0.311417	0.755484	0.900504
PF3D7_0420700	7.31236	1.32052	0.788106	1.67556	0.0938252	0.294206
PF3D7_0420900	0.144742	1.3885	5.58924	0.248423	0.803807	0.923376
PF3D7_0421100	1.97045	3.23967	1.51441	2.13923	0.0324173	0.153072
PF3D7_0421200	0.454155	1.86312	4.09568	0.4549	0.649181	0.841382
PF3D7_0421300	171.488	2.40449	0.30162	7.97192	1.56223e-15	1.95174e-13
PF3D7_0421400	0.825089	3.66591	3.06498	1.19607	0.231671	0.507581
PF3D7_0421500	90.3276	0.480345	0.337925	1.42146	0.155184	0.400361
PF3D7_0421600	33.8361	5.03252	0.434369	11.5858	4.86327e-31	2.27844e-28
PF3D7_0421700	16.0091	0.969361	0.643805	1.50568	0.13215	0.365625
PF3D7_0421800	3.3371	1.94782	1.2013	1.62143	0.104926	0.316976
PF3D7_0421900	14.5974	0.612603	0.613081	0.99922	0.317688	0.600643
PF3D7_0422000	2315.07	1.1607	0.225995	5.13595	2.80719e-07	7.97072e-06
PF3D7_0422100	2746.69	-0.257321	0.117888	-2.18276	0.0290538	0.14187
PF3D7_0422200	9578.25	0.169455	0.250646	0.676074	0.498993	0.74949
PF3D7_0422300	5813.87	0.430356	0.244273	1.76178	0.078106	0.267681
PF3D7_0422400	23681.6	-0.322007	0.192187	-1.67549	0.0938382	0.294206
PF3D7_0422500	10350.8	0.00679009	0.17851	0.0380375	0.969658	0.996796
PF3D7_0422600	132.558	-0.382434	0.260029	-1.47074	0.141363	0.379332
PF3D7_0422700	2608.88	-0.299491	0.159161	-1.88168	0.0598796	0.226087
PF3D7_0422800	284.272	0.246995	0.211505	1.1678	0.242888	0.523669
PF3D7_0422900	196.651	0.230866	0.266061	0.867719	0.385548	0.659351
PF3D7_0423000	836.66	0.118051	0.142448	0.828731	0.407257	0.676595
PF3D7_0423100	1668.31	-0.169605	0.186378	-0.910008	0.362818	0.637626
PF3D7_0423200	729.082	-0.296981	0.188605	-1.57462	0.115344	0.336166
PF3D7_0423300	249.16	-1.06852	0.439591	-2.43072	0.0150689	0.0893643
PF3D7_0423400	423.441	0.365586	0.355842	1.02738	0.304239	0.588899
PF3D7_0423500	986.185	-0.064452	0.284056	-0.226899	0.820502	0.930641
PF3D7_0423600	8520.11	0.0539755	0.112327	0.480519	0.630858	0.833743
PF3D7_0423700	4361.54	1.49726	0.235538	6.35678	2.0603e-10	1.18194e-08
PF3D7_0423800	338.17	0.651057	0.246289	2.64347	0.00820605	0.0580867
PF3D7_0423900	220.948	0.626699	0.248615	2.52076	0.01171	0.0752386
PF3D7_0424000	495.776	-0.976277	0.145765	-6.69762	2.11841e-11	1.48871e-09
PF3D7_0424100	265.198	0.322125	0.403903	0.797531	0.425143	0.693804
PF3D7_0424200	1146.27	1.22117	0.190475	6.41118	1.44395e-10	8.54517e-09
PF3D7_0424300	1114.04	1.00627	0.198122	5.07903	3.79376e-07	1.03967e-05
PF3D7_0424400	1066.11	1.89454	0.237237	7.98583	1.39576e-15	1.7834e-13
PF3D7_0424500	2926.29	-0.157972	0.110202	-1.43348	0.151722	0.395814
PF3D7_0424600	13717.7	0.379345	0.183098	2.07181	0.0382832	0.169872
PF3D7_0424700	11181.1	0.206781	0.243395	0.849568	0.395565	0.668587
PF3D7_0424800	137.422	0.867581	0.306024	2.83501	0.00458246	0.0381668
PF3D7_0424900	383.596	1.948	0.183659	10.6066	2.7759e-26	9.18006e-24
PF3D7_0425000	23.8757	6.87684	0.761561	9.02993	1.71788e-19	3.44925e-17
PF3D7_0425050	25.3839	1.86861	0.528648	3.5347	0.000408245	0.00555824
PF3D7_0425100	46.4566	2.46965	0.46397	5.32286	1.02147e-07	3.33877e-06
PF3D7_0425200	51.9087	2.47744	0.449132	5.51606	3.46684e-08	1.28227e-06
PF3D7_0425250	7.11017	6.9305	1.06194	6.52624	6.74396e-11	4.30847e-09
PF3D7_0425300	21.6609	8.93924	0.936675	9.54358	1.37985e-21	3.52615e-19
PF3D7_0425400	74.5142	2.91589	0.391053	7.45652	8.88398e-14	8.46538e-12
PF3D7_0425500	72.9499	1.38677	0.256294	5.41086	6.27224e-08	2.20391e-06
PF3D7_0425600	23.6057	2.12508	0.462085	4.5989	4.24734e-06	9.25525e-05
PF3D7_0425700	8.4824	4.56753	0.863183	5.29149	1.21324e-07	3.84138e-06
PF3D7_0425800	50.2465	1.76562	0.384303	4.59434	4.3413e-06	9.38723e-05
PF3D7_0425900	4135.52	-0.139253	0.217381	-0.640591	0.521788	0.766444
PF3D7_0426000	389.374	0.972868	0.250409	3.88512	0.000102279	0.00163821
PF3D7_0500100	1991.27	0.468114	0.190078	2.46274	0.0137879	0.0846242
PF3D7_0500200	1.51769	2.40589	1.82315	1.31964	0.186957	0.445369
PF3D7_0500300	11.4173	1.26129	0.724311	1.74136	0.0816201	0.273299
PF3D7_0500400	8.79504	1.58237	0.64674	2.44668	0.0144177	0.0866911
PF3D7_0500500	3.97416	1.41847	1.2544	1.13079	0.258144	0.543146
PF3D7_0500600	65.5403	1.69171	0.307177	5.50729	3.64409e-08	1.33902e-06
PF3D7_0500700	14.5889	0.69515	0.646951	1.0745	0.282598	0.567213
PF3D7_0500800	156397	0.0803953	0.180197	0.446152	0.655487	0.845994
PF3D7_0500900	361.382	-0.0660547	0.169955	-0.388659	0.697528	0.869899
PF3D7_0501000	10687.8	-0.514859	0.140265	-3.67062	0.000241958	0.00356096
PF3D7_0501100	10298.6	-0.201022	0.107996	-1.86139	0.0626891	0.232899
PF3D7_0501200	12490.7	-0.483465	0.196747	-2.45729	0.0139989	0.0854524
PF3D7_0501300	112461	-0.240263	0.188655	-1.27356	0.20282	0.469241
PF3D7_0501400	34179.7	0.409087	0.204272	2.00266	0.0452137	0.189242
PF3D7_0501500	948.285	-0.296916	0.349559	-0.849401	0.395658	0.668588
PF3D7_0501600	1126.11	-0.168458	0.30426	-0.553662	0.57981	0.806109
PF3D7_0501700	9.38184	-0.533613	0.657529	-0.811543	0.417054	0.685602
PF3D7_0501800	4981.22	0.0867863	0.142702	0.608164	0.543078	0.780268
PF3D7_0501900	365.328	-0.350405	0.183864	-1.90578	0.0566788	0.217507
PF3D7_0502000	2571.92	-0.00466089	0.15036	-0.0309981	0.975271	0.999255
PF3D7_0502100	186.741	0.413493	0.201912	2.04789	0.040571	0.176951
PF3D7_0502200	698.901	-0.326903	0.145349	-2.24909	0.0245067	0.126633
PF3D7_0502300	6.42564	0.281597	1.14707	0.245492	0.806076	0.924283
PF3D7_0502400	4752.87	-0.0925026	0.124819	-0.741093	0.458637	0.720844
PF3D7_0502500	29.0209	0.329806	0.45343	0.727359	0.467006	0.726974
PF3D7_0502600	626.928	0.181977	0.137742	1.32114	0.186456	0.444741
PF3D7_0502700	377.834	-0.103896	0.221702	-0.468626	0.639337	0.837259
PF3D7_0502800	444.192	-0.183267	0.17115	-1.0708	0.284261	0.569183
PF3D7_0502900	1036.56	-0.402173	0.234287	-1.71658	0.0860552	0.281444
PF3D7_0503000	1141.97	-0.323973	0.227409	-1.42463	0.154265	0.399853
PF3D7_0503100	754.152	-0.42035	0.155741	-2.69904	0.00695394	0.0515766
PF3D7_0503200	1376.32	-0.123528	0.179915	-0.686591	0.492341	0.745285
PF3D7_0503300	9437.76	-0.00331662	0.134319	-0.0246921	0.980301	1
PF3D7_0503400	5513.71	-0.137978	0.232146	-0.594361	0.552271	0.785821
PF3D7_0503500	661.227	-0.027227	0.168755	-0.161341	0.871825	0.957492
PF3D7_0503600	1138.66	-0.0494204	0.172687	-0.286186	0.774736	0.910243
PF3D7_0503800	10525.4	-0.322892	0.198648	-1.62545	0.104067	0.31523
PF3D7_0503900	319.7	-0.812143	0.17436	-4.65787	3.19502e-06	7.18496e-05
PF3D7_0504000	8240	0.00181189	0.146179	0.012395	0.990111	1
PF3D7_0504100	187.175	-0.10789	0.205133	-0.52595	0.598923	0.814107
PF3D7_0504200	812.082	-0.112656	0.199575	-0.564482	0.572426	0.801939
PF3D7_0504300	28.0257	-0.371651	0.395979	-0.938564	0.347955	0.626988
PF3D7_0504400	1719.83	-0.0877487	0.111391	-0.787756	0.430839	0.697833
PF3D7_0504500	36.8806	0.207792	0.472768	0.439521	0.660284	0.848872
PF3D7_0504600	591.737	0.636505	0.218064	2.91888	0.00351287	0.0307144
PF3D7_0504700	2429.17	0.444438	0.182426	2.43626	0.01484	0.0882863
PF3D7_0504800	3464.69	0.514691	0.194758	2.64272	0.00822429	0.0580867
PF3D7_0504900	559.27	0.284646	0.144495	1.96994	0.0488453	0.198516
PF3D7_0505000	1577.62	0.241622	0.173841	1.38991	0.164557	0.41449
PF3D7_0505100	5183.27	0.140229	0.191648	0.731701	0.464351	0.724558
PF3D7_0505200	1003.84	-0.09178	0.140628	-0.652643	0.513987	0.760905
PF3D7_0505300	107.153	-0.183276	0.332311	-0.551519	0.581278	0.806701
PF3D7_0505400	1075.45	-0.157079	0.133372	-1.17774	0.238899	0.517615
PF3D7_0505500	3882.38	-0.0748059	0.13827	-0.541012	0.588499	0.80821
PF3D7_0505600	590.71	-0.312635	0.153694	-2.03414	0.0419374	0.181503
PF3D7_0505700	4869	0.183591	0.138491	1.32566	0.184952	0.442181
PF3D7_0505800	5961.4	-0.0312548	0.237383	-0.131664	0.89525	0.968166
PF3D7_0505900	1601.52	-0.176209	0.171399	-1.02806	0.30392	0.588899
PF3D7_0506000	25.0068	-0.947492	0.455473	-2.08024	0.0375039	0.167472
PF3D7_0506100	2259.12	-0.184408	0.164331	-1.12217	0.26179	0.547336
PF3D7_0506200	370.328	-0.237794	0.182491	-1.30305	0.192559	0.453436
PF3D7_0506300	1115.34	-0.104981	0.169455	-0.61952	0.535574	0.775231
PF3D7_0506400	20.6725	-0.361121	0.67247	-0.537008	0.591262	0.808727
PF3D7_0506500	8370.52	0.404244	0.172972	2.33705	0.0194363	0.108296
PF3D7_0506600	33.3537	0.119791	0.365848	0.327435	0.743339	0.89553
PF3D7_0506700	1100.45	0.0728267	0.198838	0.366262	0.71417	0.87856
PF3D7_0506800	3379.07	-0.108252	0.132866	-0.814748	0.415216	0.685116
PF3D7_0506900	2763.36	0.105435	0.163799	0.643686	0.519779	0.764573
PF3D7_0507000	145.121	-0.045387	0.275399	-0.164805	0.869098	0.955734
PF3D7_0507100	39983	-0.252638	0.146068	-1.72959	0.0837031	0.276677
PF3D7_0507200	248.004	-0.117176	0.225663	-0.519253	0.603585	0.81717
PF3D7_0507300	93.6192	0.298004	0.395578	0.753337	0.451247	0.713417
PF3D7_0507400	120.244	-0.626946	0.442056	-1.41825	0.156118	0.401494
PF3D7_0507500	1712.2	0.171113	0.214881	0.796312	0.425851	0.694354
PF3D7_0507600	661.938	-0.467961	0.165442	-2.82855	0.004676	0.0387616
PF3D7_0507700	4005.93	-0.30596	0.126281	-2.42285	0.0153995	0.0907506
PF3D7_0507800	19472.2	-0.0611897	0.14238	-0.429763	0.667368	0.851664
PF3D7_0507900	648.331	-0.304677	0.214156	-1.42269	0.154827	0.400361
PF3D7_0508000	1145.91	-0.0785606	0.242634	-0.323782	0.746103	0.896855
PF3D7_0508100	2143.85	-0.18575	0.214685	-0.865219	0.386918	0.66077
PF3D7_0508200	825.455	0.451317	0.223643	2.01802	0.043589	0.18579
PF3D7_0508300	2358.58	-0.287353	0.135668	-2.11807	0.0341692	0.157612
PF3D7_0508400	869.814	0.117127	0.177715	0.659071	0.50985	0.758301
PF3D7_0508500	3549.74	0.211061	0.178063	1.18531	0.235894	0.514029
PF3D7_0508600	937.992	-0.333773	0.16478	-2.02556	0.0428099	0.183723
PF3D7_0508700	6467.78	0.335908	0.137093	2.45022	0.014277	0.0866911
PF3D7_0508800	1826.9	-0.295634	0.102213	-2.89234	0.00382387	0.0327711
PF3D7_0508900	6295.39	0.514852	0.20989	2.45296	0.0141688	0.0862498
PF3D7_0509000	2120.96	-0.0653206	0.155722	-0.419469	0.674874	0.854998
PF3D7_0509100	5490.06	0.0217885	0.159855	0.136301	0.891583	0.966539
PF3D7_0509200	21.8967	0.328739	0.475014	0.692061	0.488899	0.743063
PF3D7_0509300	1033.15	0.162894	0.193982	0.839735	0.401057	0.673542
PF3D7_0509400	13953.1	-0.0920848	0.159636	-0.576844	0.564045	0.793395
PF3D7_0509500	283.631	0.06159	0.266183	0.231382	0.817018	0.929436
PF3D7_0509600	3872.7	-0.0554197	0.13634	-0.406482	0.684388	0.861153
PF3D7_0509700	117.458	-0.141313	0.242608	-0.582474	0.560248	0.790259
PF3D7_0509800	2269.97	0.123156	0.141013	0.873362	0.382466	0.656354
PF3D7_0509900	221.456	0.0110339	0.154564	0.071387	0.94309	0.987232
PF3D7_0510000	341.156	0.135605	0.19708	0.68807	0.491409	0.744463
PF3D7_0510100	5347.87	0.387405	0.172027	2.252	0.0243225	0.126029
PF3D7_0510200	2355.98	-0.151655	0.170277	-0.890639	0.373123	0.647906
PF3D7_0510300	124.007	0.487996	0.29072	1.67858	0.0932344	0.293321
PF3D7_0510400	562.419	-0.34287	0.202032	-1.69711	0.089676	0.287926
PF3D7_0510500	5372.16	-0.110324	0.214827	-0.513548	0.607568	0.819338
PF3D7_0510600	1.24187	1.82306	1.68541	1.08167	0.279399	0.564313
PF3D7_0510700	19.6234	2.49018	0.562849	4.42425	9.67763e-06	0.000193622
PF3D7_0510800	88.1966	0.675761	0.275508	2.45278	0.0141755	0.0862498
PF3D7_0510900	5.46316	0.439272	1.07157	0.409935	0.681854	0.859104
PF3D7_0511000	7285.94	-0.551353	0.163404	-3.37418	0.000740359	0.00879993
PF3D7_0511100	73.5695	0.405239	0.324519	1.24874	0.211762	0.480438
PF3D7_0511200	1863.55	0.153426	0.174427	0.879602	0.379075	0.652929
PF3D7_0511300	1118.69	-0.0802944	0.168156	-0.477498	0.633007	0.834607
PF3D7_0511400	148.256	-0.114351	0.325286	-0.351542	0.725182	0.884376
PF3D7_0511500	31374.6	0.271394	0.265496	1.02221	0.30668	0.590112
PF3D7_0511600	39.7251	-0.287786	0.528883	-0.544139	0.586346	0.80782
PF3D7_0511700	208.444	-0.632334	0.336556	-1.87884	0.0602669	0.227092
PF3D7_0511800	10320.6	-0.346874	0.121617	-2.8522	0.00434183	0.036487
PF3D7_0511900	433.099	-0.33459	0.296528	-1.12836	0.259168	0.544892
PF3D7_0512000	1849.39	-0.252529	0.160027	-1.57804	0.114556	0.334728
PF3D7_0512100	217.194	0.112951	0.248329	0.454846	0.64922	0.841382
PF3D7_0512200	1166.73	-0.437455	0.162986	-2.68401	0.0072744	0.0531816
PF3D7_0512300	755.645	-0.436554	0.133654	-3.26629	0.00108966	0.0118673
PF3D7_0512400	58.6857	-0.88777	0.34525	-2.57138	0.0101293	0.0677136
PF3D7_0512450	3.18925	-1.3036	1.54552	-0.84347	0.398965	0.672005
PF3D7_0512500	749.961	0.0870297	0.197012	0.441747	0.658672	0.847381
PF3D7_0512600	2946.78	-0.0872298	0.17781	-0.490578	0.623725	0.829763
PF3D7_0512700	2423.36	-0.0661976	0.174294	-0.379805	0.70409	0.872665
PF3D7_0512800	1429.89	0.0474434	0.227205	0.208813	0.834594	0.938956
PF3D7_0512900	123.647	-1.14695	0.371208	-3.08977	0.00200312	0.0191564
PF3D7_0513000	1214.38	-0.0947754	0.107066	-0.885204	0.376047	0.650103
PF3D7_0513100	523.009	-0.218445	0.20193	-1.08179	0.279347	0.564313
PF3D7_0513200	10865.8	0.166165	0.168183	0.988002	0.323152	0.606192
PF3D7_0513300	26870.6	-0.0383133	0.241882	-0.158396	0.874144	0.958534
PF3D7_0513400	373.734	-0.501755	0.147869	-3.39325	0.000690676	0.00841817
PF3D7_0513500	302.363	-0.672944	0.269779	-2.49443	0.012616	0.0798727
PF3D7_0513600	13771.4	0.190774	0.136465	1.39798	0.16212	0.410372
PF3D7_0513700	256.292	1.06725	0.178847	5.96739	2.41071e-09	1.08424e-07
PF3D7_0513800	692.987	-0.399163	0.198079	-2.01517	0.0438871	0.186637
PF3D7_0513900	248.938	-0.454797	0.170691	-2.66445	0.00771135	0.0551076
PF3D7_0514000	196.579	0.12882	0.191817	0.671577	0.501853	0.750608
PF3D7_0514100	797.399	0.0341584	0.169496	0.20153	0.840284	0.941035
PF3D7_0514200	944.072	-0.128646	0.123402	-1.0425	0.297182	0.581739
PF3D7_0514300	1927.88	0.13917	0.151562	0.918233	0.358497	0.634936
PF3D7_0514400	5.31977	-2.0512	1.33267	-1.53917	0.123763	0.350521
PF3D7_0514500	65.729	0.572421	0.250723	2.28308	0.0224253	0.119957
PF3D7_0514600	2033.54	-0.200746	0.217689	-0.922168	0.356441	0.633347
PF3D7_0514700	63.4341	0.384018	0.263306	1.45845	0.144718	0.383995
PF3D7_0514800	203.995	-0.154229	0.30211	-0.510506	0.609697	0.819732
PF3D7_0514900	1170.62	-0.253522	0.112945	-2.24464	0.0247911	0.127725
PF3D7_0515000	8397.61	0.107899	0.153115	0.704688	0.481004	0.737645
PF3D7_0515100	442.51	-0.144622	0.208827	-0.692547	0.488594	0.7428
PF3D7_0515200	65.696	-0.251529	0.350052	-0.718548	0.472419	0.731866
PF3D7_0515300	4116.55	0.146356	0.144257	1.01455	0.31032	0.594013
PF3D7_0515400	382.329	0.458243	0.223139	2.05362	0.0400126	0.175605
PF3D7_0515500	122.588	0.14944	0.251597	0.593966	0.552535	0.785821
PF3D7_0515600	277.587	0.496446	0.177729	2.79328	0.00521762	0.0417855
PF3D7_0515700	4562.57	0.300845	0.14129	2.12928	0.033231	0.154557
PF3D7_0515800	368.235	-0.24008	0.160408	-1.49668	0.134475	0.370235
PF3D7_0515900	339.049	-0.676574	0.163935	-4.12709	3.67377e-05	0.000648236
PF3D7_0516000	1061.68	-0.259856	0.146078	-1.77889	0.0752578	0.260529
PF3D7_0516100	1078.33	0.509143	0.196729	2.58804	0.00965244	0.0649115
PF3D7_0516200	12031.7	-0.261704	0.192335	-1.36067	0.173619	0.427921
PF3D7_0516300	3769.69	-0.205015	0.130708	-1.5685	0.116765	0.339077
PF3D7_0516400	466.285	-0.170408	0.160301	-1.06305	0.287758	0.572462
PF3D7_0516500	416.782	0.185062	0.167991	1.10162	0.270628	0.558339
PF3D7_0516600	3303.67	-0.269476	0.173387	-1.55419	0.12014	0.344473
PF3D7_0516700	5834.91	-0.226515	0.130629	-1.73404	0.0829112	0.275342
PF3D7_0516800	3510.39	0.281464	0.17362	1.62115	0.104985	0.316985
PF3D7_0516900	22295	-0.3029	0.179309	-1.68926	0.091169	0.290494
PF3D7_0517000	19382.7	-0.363056	0.193837	-1.87299	0.0610693	0.228583
PF3D7_0517100	657.116	-0.225524	0.22904	-0.984651	0.324796	0.607452
PF3D7_0517200	1497.56	-0.0235033	0.299331	-0.0785196	0.937415	0.984706
PF3D7_0517300	14568.6	-0.365083	0.184733	-1.97627	0.0481237	0.196765
PF3D7_0517400	6179.9	-0.0389076	0.160307	-0.242707	0.808232	0.925336
PF3D7_0517500	336.772	0.439407	0.188993	2.32499	0.0200725	0.111071
PF3D7_0517600	157.368	-0.382052	0.279176	-1.3685	0.171156	0.424455
PF3D7_0517700	17260.4	-0.049643	0.117339	-0.423072	0.672243	0.853673
PF3D7_0517800	81.3835	0.241416	0.280945	0.859298	0.390176	0.663713
PF3D7_0517900	850.396	0.0727743	0.204026	0.356691	0.721323	0.881862
PF3D7_0518000	902.3	-0.0201599	0.137903	-0.146189	0.883772	0.962341
PF3D7_0518100	2071.91	-0.132546	0.12911	-1.02661	0.304602	0.588899
PF3D7_0518200	844.99	0.146067	0.258757	0.564494	0.572418	0.801939
PF3D7_0518300	3997.88	-0.134325	0.130225	-1.03148	0.302316	0.5879
PF3D7_0518400	63.1003	0.0800723	0.3019	0.265228	0.790834	0.91804
PF3D7_0518500	5019.71	0.136824	0.150196	0.91097	0.362311	0.637531
PF3D7_0518600	1904.85	0.0182636	0.171543	0.106467	0.915212	0.976334
PF3D7_0518700	720.379	1.11498	0.210463	5.29778	1.1722e-07	3.75862e-06
PF3D7_0518800	21.3237	0.281933	0.525308	0.5367	0.591475	0.808727
PF3D7_0518900	43.6803	0.540212	0.375199	1.4398	0.149924	0.392581
PF3D7_0519000	615.068	-0.160394	0.185892	-0.862836	0.388228	0.6618
PF3D7_0519100	395.348	-0.0780968	0.188666	-0.413943	0.678916	0.857722
PF3D7_0519200	3335.7	-0.28768	0.182679	-1.57479	0.115306	0.336166
PF3D7_0519300	807.749	0.270354	0.174769	1.54692	0.121882	0.34677
PF3D7_0519400	16766.7	-0.317478	0.170994	-1.85666	0.0633597	0.23419
PF3D7_0519500	5153.96	-0.239413	0.143887	-1.66389	0.0961335	0.298635
PF3D7_0519600	3900.4	-0.0966252	0.131509	-0.73474	0.462498	0.72342
PF3D7_0519700	9012.29	-0.24512	0.168672	-1.45323	0.146159	0.386512
PF3D7_0519800	3854.81	-0.0696878	0.180889	-0.385252	0.700051	0.871305
PF3D7_0519900	585.656	-0.153579	0.188213	-0.815985	0.414509	0.684195
PF3D7_0520000	23940.2	-0.346406	0.197283	-1.75589	0.0791074	0.269377
PF3D7_0520100	2817	-0.0737445	0.161632	-0.456251	0.64821	0.841236
PF3D7_0520200	2714.38	-0.177018	0.128452	-1.37809	0.168176	0.419656
PF3D7_0520300	999.484	-0.427185	0.170808	-2.50097	0.0123853	0.0786783
PF3D7_0520400	821.279	-0.340059	0.230675	-1.47419	0.14043	0.378655
PF3D7_0520500	745.463	0.0654635	0.172362	0.379802	0.704093	0.872665
PF3D7_0520600	5797.02	-0.0823421	0.152012	-0.54168	0.588039	0.80821
PF3D7_0520700	621.162	-0.237265	0.243818	-0.973123	0.330492	0.612402
PF3D7_0520800	3754.22	0.0982212	0.155389	0.632099	0.527322	0.768829
PF3D7_0520900	32935.5	0.0938698	0.175989	0.533383	0.593769	0.810825
PF3D7_0521000	4189.35	-0.0194112	0.115995	-0.167346	0.867098	0.954725
PF3D7_0521100	85.5984	0.869687	0.320801	2.71098	0.00670837	0.0506234
PF3D7_0521200	274.63	0.831312	0.303711	2.73718	0.00619678	0.0479206
PF3D7_0521300	2923.89	-0.0185643	0.188614	-0.0984247	0.921595	0.980546
PF3D7_0521400	1099.33	-0.271526	0.184137	-1.47458	0.140324	0.378552
PF3D7_0521500	758.484	-0.263865	0.176032	-1.49896	0.133884	0.36897
PF3D7_0521600	143.231	-0.586355	0.214449	-2.73424	0.00625249	0.0479557
PF3D7_0521700	496.831	0.134373	0.173007	0.776691	0.437341	0.702896
PF3D7_0521800	374.783	0.35776	0.179792	1.98985	0.0466076	0.192103
PF3D7_0521900	472.474	0.258293	0.160617	1.60813	0.107807	0.323249
PF3D7_0522000	669.839	0.0118023	0.262437	0.0449719	0.96413	0.995435
PF3D7_0522100	316.652	0.318439	0.231678	1.37449	0.169289	0.42119
PF3D7_0522200	716.489	-0.0760907	0.203672	-0.373595	0.708705	0.875295
PF3D7_0522300	2629.13	-0.0669432	0.239452	-0.279568	0.779809	0.912898
PF3D7_0522400	1698.45	1.35774	0.202653	6.69981	2.08691e-11	1.48514e-09
PF3D7_0522500	470.197	-0.104578	0.220487	-0.474307	0.635281	0.835842
PF3D7_0522600	124.655	-0.494793	0.406252	-1.21795	0.223244	0.495883
PF3D7_0522700	116.108	0.834954	0.265987	3.13908	0.0016948	0.0166285
PF3D7_0522800	1286.98	0.0077233	0.178847	0.0431838	0.965555	0.995579
PF3D7_0522900	353.548	0.258767	0.192599	1.34355	0.179093	0.434929
PF3D7_0523000	32842.2	0.113888	0.121595	0.936616	0.348956	0.627541
PF3D7_0523100	3804.68	-0.0543963	0.156845	-0.346816	0.72873	0.886162
PF3D7_0523200	760.514	-0.179671	0.240725	-0.746376	0.45544	0.717625
PF3D7_0523300	481.854	-0.0442719	0.193759	-0.22849	0.819265	0.93029
PF3D7_0523400	2207.78	-0.1819	0.0994074	-1.82984	0.0672733	0.243849
PF3D7_0523500	80.3607	0.123903	0.332417	0.372733	0.709347	0.875703
PF3D7_0523600	659.831	-0.346868	0.189967	-1.82594	0.067859	0.24429
PF3D7_0523700	376.536	-0.0707782	0.25663	-0.275798	0.782703	0.914265
PF3D7_0523800	1053.14	-0.283749	0.202779	-1.3993	0.161723	0.410107
PF3D7_0523900	270.048	-0.128599	0.241018	-0.533564	0.593643	0.810825
PF3D7_0524000	53813.3	0.169986	0.146327	1.16168	0.245366	0.526306
PF3D7_0524100	6417.47	0.000145069	0.105562	0.00137425	0.998904	1
PF3D7_0524200	113.471	0.8742	0.277851	3.14629	0.00165356	0.016338
PF3D7_0524300	1032.52	-0.0579589	0.171063	-0.338816	0.734748	0.890825
PF3D7_0524400	5262.78	-0.378407	0.154656	-2.44677	0.0144145	0.0866911
PF3D7_0524500	242.989	-0.721012	0.272921	-2.64184	0.00824573	0.058165
PF3D7_0524600	1058.2	-0.0972404	0.138126	-0.703997	0.481435	0.737947
PF3D7_0524700	1301.73	-0.108614	0.230658	-0.470889	0.63772	0.836702
PF3D7_0524800	658.377	-0.147731	0.199068	-0.742111	0.45802	0.720478
PF3D7_0524900	4411.99	-0.0556399	0.0911249	-0.61059	0.541471	0.779202
PF3D7_0525000	1381.78	0.05467	0.41586	0.131463	0.895409	0.968166
PF3D7_0525100	17080.4	0.00104283	0.15402	0.00677073	0.994598	1
PF3D7_0525200	4327.2	0.0858223	0.111127	0.772288	0.439944	0.704462
PF3D7_0525300	88.0796	-0.185616	0.437436	-0.424326	0.671328	0.853673
PF3D7_0525400	183.656	-0.386282	0.175422	-2.20202	0.0276641	0.13832
PF3D7_0525500	1909.25	0.0211061	0.183453	0.115049	0.908406	0.973817
PF3D7_0525600	827.828	-0.226998	0.170962	-1.32777	0.184253	0.441737
PF3D7_0525800	2371.84	0.314137	0.243619	1.28946	0.197238	0.459671
PF3D7_0525900	23.2884	-0.487385	0.454697	-1.07189	0.283769	0.568984
PF3D7_0526000	893.467	-0.187353	0.20842	-0.898918	0.368696	0.64393
PF3D7_0526100	140.465	-0.875285	0.404258	-2.16516	0.0303751	0.146309
PF3D7_0526200	2494.57	-0.186827	0.103165	-1.81096	0.0701471	0.248812
PF3D7_0526300	1326.49	-0.163333	0.144935	-1.12694	0.259768	0.545198
PF3D7_0526400	281.199	-0.372269	0.214963	-1.73178	0.0833122	0.276168
PF3D7_0526500	1880.5	0.0072907	0.193512	0.0376758	0.969946	0.996796
PF3D7_0526600	3036.51	0.868939	0.275674	3.15205	0.00162126	0.0161608
PF3D7_0526700	1257.77	-0.0120729	0.144634	-0.0834721	0.933476	0.983916
PF3D7_0526800	6142.29	-0.311113	0.126539	-2.45863	0.0139468	0.0853036
PF3D7_0526900	4782.51	-0.46268	0.138598	-3.3383	0.000842944	0.00973107
PF3D7_0527000	9901.86	0.0550668	0.147208	0.374075	0.708349	0.875046
PF3D7_0527100	5515.7	-0.313532	0.187851	-1.66905	0.0951081	0.296889
PF3D7_0527200	9059.48	-0.14501	0.102886	-1.40943	0.158709	0.406091
PF3D7_0527300	2757.68	-0.289762	0.139455	-2.07781	0.0377267	0.167933
PF3D7_0527400	1252.37	-0.304358	0.17508	-1.7384	0.0821409	0.274388
PF3D7_0527500	27988.3	-0.077497	0.206454	-0.375371	0.707384	0.874047
PF3D7_0527600	1482.46	-0.231713	0.199948	-1.15887	0.246509	0.527551
PF3D7_0527700	0.886612	-0.556255	2.48004	-0.224293	0.82253	0.932123
PF3D7_0527800	0.651536	-1.28117	2.47255	-0.518157	0.604349	0.817725
PF3D7_0527900	4375.4	-0.000869933	0.161162	-0.00539788	0.995693	1
PF3D7_0528000	906.193	-0.424486	0.211335	-2.00859	0.0445803	0.188126
PF3D7_0528100	8105.27	0.0500859	0.126183	0.396931	0.691418	0.865738
PF3D7_0528200	10189.8	-0.279441	0.129762	-2.15349	0.03128	0.150048
PF3D7_0528300	154.512	-0.476218	0.359261	-1.32555	0.184989	0.442181
PF3D7_0528400	613.067	0.130488	0.264858	0.492669	0.622247	0.829367
PF3D7_0528500	285.26	0.177952	0.190212	0.935543	0.349508	0.627775
PF3D7_0528600	57.7489	-0.396385	0.431856	-0.917863	0.358691	0.634936
PF3D7_0528700	1764.49	-0.225962	0.184523	-1.22457	0.220736	0.492534
PF3D7_0528800	1152.59	-0.306303	0.170979	-1.79146	0.0732195	0.25615
PF3D7_0528900	227.935	-0.0395224	0.216069	-0.182916	0.854864	0.948499
PF3D7_0529000	4344.42	-0.261931	0.100697	-2.60118	0.00929047	0.0631572
PF3D7_0529100	240.179	-0.442934	0.258576	-1.71298	0.0867167	0.282637
PF3D7_0529200	200.978	0.424878	0.226717	1.87404	0.0609244	0.228345
PF3D7_0529300	254.145	-0.220622	0.170564	-1.29349	0.195842	0.457807
PF3D7_0529400	6827.91	0.175043	0.114609	1.5273	0.126686	0.355936
PF3D7_0529500	982.99	-0.260774	0.172347	-1.51308	0.13026	0.362716
PF3D7_0529600	0.443551	-1.55474	4.50535	-0.345087	0.730029	0.887207
PF3D7_0529700	511.099	0.0778506	0.167607	0.464484	0.642301	0.838936
PF3D7_0529800	2894.97	0.180518	0.1923	0.938736	0.347866	0.626988
PF3D7_0529900	4437.27	-0.127402	0.140268	-0.908278	0.363731	0.638432
PF3D7_0530000	1196.12	-0.33226	0.195988	-1.69531	0.0900171	0.288856
PF3D7_0530100	1415.13	0.121872	0.133737	0.911282	0.362147	0.637475
PF3D7_0530200	781.897	-0.494254	0.146806	-3.36672	0.000760668	0.00896536
PF3D7_0530300	731.153	-0.168377	0.167047	-1.00796	0.313475	0.596599
PF3D7_0530400	638.279	0.0168314	0.225971	0.0744848	0.940625	0.986248
PF3D7_0530500	23.9574	0.667539	0.445161	1.49955	0.133732	0.36873
PF3D7_0530600	1768.95	-0.0166914	0.157085	-0.106258	0.915378	0.976334
PF3D7_0530700	1793.5	0.126613	0.16219	0.780645	0.435011	0.700754
PF3D7_0530750	0.0336022	0	5.58925	0	1	1
PF3D7_0530800	528.639	0.150987	0.185822	0.812538	0.416483	0.685442
PF3D7_0530900	468.086	1.36422	0.254349	5.36359	8.15824e-08	2.7301e-06
PF3D7_0531000	746.436	0.0618191	0.205404	0.300963	0.763443	0.903955
PF3D7_0531100	690.828	0.319275	0.251856	1.26769	0.204908	0.470779
PF3D7_0531200	162.095	0.242233	0.240488	1.00725	0.313813	0.596675
PF3D7_0531300	260.968	-1.15754e-05	0.176713	-6.55036e-05	0.999948	1
PF3D7_0531400	1124.61	-0.201528	0.222628	-0.905222	0.365348	0.640469
PF3D7_0531500	2.20907	0.7827	1.74484	0.448579	0.653735	0.844508
PF3D7_0531600	5076.77	0.248228	0.543515	0.45671	0.64788	0.841172
PF3D7_0531800	31.4916	0.54417	0.655497	0.830164	0.406446	0.676595
PF3D7_0532000	23091	0.192181	0.605368	0.317461	0.750894	0.897965
PF3D7_0532100	126135	-0.0627817	0.219165	-0.286459	0.774526	0.910198
PF3D7_0532200	483.255	0.150402	0.153734	0.978328	0.327912	0.610437
PF3D7_0532300	23964.5	-0.41092	0.140905	-2.91629	0.00354217	0.0308267
PF3D7_0532400	11035.5	-0.232461	0.189804	-1.22474	0.220671	0.492534
PF3D7_0532500	317.436	-0.305247	0.219534	-1.39043	0.164398	0.414274
PF3D7_0532600	32.6552	0.0809565	0.338176	0.239391	0.810802	0.926678
PF3D7_0532700	13.3759	3.98506	0.689307	5.78126	7.41416e-09	3.11063e-07
PF3D7_0532800	19.8154	0.3453	0.485219	0.711639	0.476689	0.73544
PF3D7_0532900	29.3918	1.38993	0.322337	4.31203	1.61759e-05	0.000310874
PF3D7_0533000	75.935	0.06158	0.230824	0.266784	0.789636	0.917635
PF3D7_0533100	1068.02	1.81728	0.208091	8.73314	2.47704e-18	4.21998e-16
PF3D7_0600100	0.137302	0	5.58924	0	1	1
PF3D7_0600200	12.1199	2.13439	0.692867	3.08052	0.00206637	0.019627
PF3D7_0600300	18.502	1.31178	0.532798	2.46205	0.0138146	0.0846956
PF3D7_0600400	2.05966	0.90341	1.50563	0.600021	0.548493	0.783441
PF3D7_0600500	25.728	0.405636	0.388453	1.04423	0.296377	0.580974
PF3D7_0600600	4.45089	1.70578	0.944713	1.8056	0.0709807	0.250684
PF3D7_0600700	5.93699	1.46834	0.867971	1.69169	0.0907051	0.289999
PF3D7_0600800	3.66202	4.02548	1.294	3.11088	0.00186533	0.0181121
PF3D7_0600900	9.38514	1.23284	0.775741	1.58924	0.112005	0.330201
PF3D7_0601000	1.92241	-1.49201	1.58648	-0.940452	0.346986	0.626045
PF3D7_0601100	6.95926	0.740362	0.801983	0.923164	0.355922	0.633025
PF3D7_0601200	646.661	0.29709	0.246882	1.20337	0.228833	0.504115
PF3D7_0601300	0.662753	2.19942	3.21072	0.685024	0.493329	0.746365
PF3D7_0601400	7.47168	2.59802	0.67419	3.85355	0.000116419	0.00184368
PF3D7_0601500	309.072	1.1663	0.251398	4.63924	3.4969e-06	7.74e-05
PF3D7_0601600	81.387	0.466098	0.327079	1.42504	0.154147	0.399853
PF3D7_0601700	782.944	0.691203	0.213621	3.23565	0.00121365	0.0128496
PF3D7_0601800	3.66518	-0.936735	1.41971	-0.659807	0.509377	0.757798
PF3D7_0601900	6735.93	-0.319206	0.264687	-1.20598	0.227827	0.503278
PF3D7_0602000	627.247	0.30838	0.183868	1.67718	0.0935073	0.293686
PF3D7_0602100	6901.59	0.154179	0.114628	1.34503	0.178615	0.43455
PF3D7_0602200	1634.95	-0.112211	0.199334	-0.562929	0.573483	0.80262
PF3D7_0602300	34.6722	-0.23237	0.41664	-0.557723	0.577033	0.805183
PF3D7_0602400	2973.5	-0.0785046	0.185392	-0.423453	0.671965	0.853673
PF3D7_0602500	971.243	-0.023715	0.193128	-0.122794	0.90227	0.971209
PF3D7_0602600	3397.33	-0.0110156	0.142282	-0.0774205	0.938289	0.98544
PF3D7_0602700	108.087	0.511029	0.257087	1.98777	0.0468374	0.192767
PF3D7_0602800	329.496	0.182884	0.163619	1.11774	0.263677	0.549237
PF3D7_0602900	849.886	0.0059301	0.130292	0.045514	0.963698	0.99539
PF3D7_0603000	1258.81	0.0124024	0.165322	0.0750195	0.940199	0.986249
PF3D7_0603100	597.983	0.0228137	0.207197	0.110106	0.912325	0.975648
PF3D7_0603200	1565.34	0.034421	0.191995	0.179281	0.857717	0.949991
PF3D7_0603300	2132.82	-0.125831	0.170492	-0.738046	0.460487	0.722262
PF3D7_0603400	2301.49	0.0826646	0.204312	0.4046	0.685772	0.862001
PF3D7_0603500	761.119	0.606612	0.18243	3.32518	0.000883613	0.0100764
PF3D7_0603600	2165.66	1.25621	0.205863	6.10215	1.0465e-09	5.3004e-08
PF3D7_0603700	689.447	0.36521	0.202054	1.80748	0.0706867	0.250095
PF3D7_0603800	2216.08	0.797476	0.161744	4.9305	8.20214e-07	2.10559e-05
PF3D7_0603900	84.5696	0.235772	0.249949	0.943281	0.345537	0.625236
PF3D7_0604000	500.737	0.276985	0.156909	1.76526	0.0775202	0.26623
PF3D7_0604100	1614.33	0.0779557	0.288912	0.269825	0.787295	0.91673
PF3D7_0604200	118.717	0.192435	0.28597	0.672921	0.500998	0.750608
PF3D7_0604300	1740.12	-0.0737932	0.170201	-0.433565	0.664604	0.851341
PF3D7_0604400	4.55191	-0.877643	1.15181	-0.761972	0.446077	0.710035
PF3D7_0604500	57128.2	0.25268	0.174052	1.45175	0.146572	0.386866
PF3D7_0604600	663.824	0.305042	0.250008	1.22013	0.222417	0.495022
PF3D7_0604700	987.513	-0.172401	0.20344	-0.847429	0.396756	0.669839
PF3D7_0604800	845.391	0.0129556	0.171434	0.0755718	0.93976	0.986248
PF3D7_0604900	464.437	-0.267082	0.215375	-1.24008	0.214945	0.484337
PF3D7_0605000	423.394	-0.0008066	0.173375	-0.00465236	0.996288	1
PF3D7_0605100	6668.04	0.181079	0.152706	1.1858	0.2357	0.513873
PF3D7_0605200	837.028	-0.12543	0.239302	-0.52415	0.600174	0.815216
PF3D7_0605300	1016.38	-0.145994	0.204373	-0.714352	0.47501	0.73426
PF3D7_0605400	104.846	-0.363415	0.329153	-1.10409	0.269553	0.557059
PF3D7_0605500	508.786	0.138879	0.204785	0.67817	0.497664	0.748631
PF3D7_0605600	217.779	0.949872	0.207353	4.58094	4.62898e-06	9.8951e-05
PF3D7_0605700	67.0216	0.672417	0.369039	1.82207	0.0684438	0.245463
PF3D7_0605800	9039.16	0.178842	0.22154	0.807269	0.419512	0.687407
PF3D7_0605900	2265.48	0.129185	0.16305	0.792304	0.428183	0.696535
PF3D7_0606000	9593.52	-0.0842705	0.129585	-0.650308	0.515493	0.762458
PF3D7_0606100	8631.52	-0.0325581	0.128144	-0.254075	0.799438	0.922192
PF3D7_0606200	994.569	-0.202472	0.14855	-1.36299	0.172887	0.426429
PF3D7_0606300	9.33536	-0.772961	0.763259	-1.01271	0.311198	0.594279
PF3D7_0606400	50.7787	0.617599	0.310085	1.99171	0.0464027	0.191831
PF3D7_0606500	6354.59	0.25511	0.112083	2.27607	0.0228416	0.121146
PF3D7_0606600	7916.79	0.0798188	0.147642	0.540625	0.588766	0.80821
PF3D7_0606700	7356.91	-0.044193	0.124249	-0.35568	0.72208	0.881933
PF3D7_0606800	1469.78	0.0458343	0.132628	0.345585	0.729655	0.886945
PF3D7_0606900	1046.52	-0.220888	0.175469	-1.25884	0.208087	0.474783
PF3D7_0607000	44533.6	-0.0773626	0.107075	-0.722511	0.46998	0.729696
PF3D7_0607100	129.591	0.53714	0.264274	2.03251	0.0421017	0.181807
PF3D7_0607200	533.675	-0.315176	0.184321	-1.70993	0.0872795	0.283198
PF3D7_0607300	397.674	0.304013	0.139044	2.18644	0.0287832	0.14145
PF3D7_0607400	789.295	-0.173362	0.159315	-1.08818	0.276517	0.561184
PF3D7_0607500	14.6903	0.0455326	0.47218	0.0964306	0.923179	0.981117
PF3D7_0607600	1313.13	0.0431005	0.148008	0.291205	0.770895	0.908382
PF3D7_0607700	876.87	0.806163	0.325641	2.47562	0.0133006	0.0823524
PF3D7_0607800	1200.43	0.0437033	0.176591	0.247483	0.804535	0.923422
PF3D7_0607900	691.147	-0.121662	0.175067	-0.694945	0.48709	0.741356
PF3D7_0608000	385.689	-0.120909	0.232216	-0.520675	0.602593	0.816529
PF3D7_0608100	4739.43	0.0470173	0.151591	0.31016	0.756439	0.901043
PF3D7_0608200	1.12316	-0.198135	1.82106	-0.108802	0.913359	0.976032
PF3D7_0608300	1355.83	0.0646062	0.166962	0.386951	0.698793	0.87051
PF3D7_0608310	1106.73	-0.253161	0.243287	-1.04059	0.298066	0.582862
PF3D7_0608400	472.414	-0.166904	0.201258	-0.829305	0.406932	0.676595
PF3D7_0608500	6233.18	-0.329955	0.14651	-2.2521	0.024316	0.126029
PF3D7_0608600	442.004	-0.523943	0.165055	-3.17436	0.00150166	0.0150756
PF3D7_0608700	13284.6	-0.256172	0.124699	-2.05433	0.0399435	0.175439
PF3D7_0608800	8429.09	-0.17121	0.159181	-1.07557	0.28212	0.566979
PF3D7_0608900	894.685	0.335227	0.156169	2.14656	0.0318279	0.151513
PF3D7_0609000	11098.2	0.181653	0.24089	0.754091	0.450795	0.713113
PF3D7_0609100	3443.15	-0.0917751	0.130916	-0.701023	0.483289	0.738344
PF3D7_0609200	400.709	-0.0192808	0.179623	-0.107341	0.914519	0.976313
PF3D7_0609300	174.185	0.747359	0.296709	2.51883	0.0117746	0.075567
PF3D7_0609400	1587.83	0.127394	0.144793	0.879836	0.378948	0.652911
PF3D7_0609500	159.159	0.734551	0.305484	2.40454	0.0161926	0.0945326
PF3D7_0609600	39.3639	0.940677	0.444481	2.11635	0.0343151	0.157872
PF3D7_0609700	9939.32	0.364381	0.128742	2.83032	0.00465021	0.0386167
PF3D7_0609800	879.381	0.212461	0.157313	1.35057	0.176834	0.433183
PF3D7_0609900	1715.35	0.19761	0.175645	1.12505	0.260568	0.545915
PF3D7_0610000	843.858	0.0418421	0.216163	0.193567	0.846515	0.944267
PF3D7_0610100	5649.28	0.0776084	0.138344	0.560979	0.574812	0.803366
PF3D7_0610200	5364.85	-0.0257424	0.109115	-0.235919	0.813495	0.927945
PF3D7_0610300	0.214778	-0.9707	5.57242	-0.174197	0.861711	0.951589
PF3D7_0610400	0.701813	-1.24453	2.08248	-0.597621	0.550093	0.78495
PF3D7_0610500	661.087	-0.265541	0.233725	-1.13612	0.255905	0.540882
PF3D7_0610600	1795.66	-0.199234	0.112956	-1.76383	0.0777612	0.266895
PF3D7_0610700	1689.17	0.100905	0.265005	0.380767	0.703376	0.872546
PF3D7_0610800	22145	0.00767955	0.136234	0.0563702	0.955047	0.992289
PF3D7_0610900	7791.36	0.0102792	0.149379	0.068813	0.945138	0.987469
PF3D7_0611000	192.099	-0.259138	0.247439	-1.04728	0.29497	0.579629
PF3D7_0611100	164.335	-0.78484	0.353078	-2.22285	0.0262258	0.133552
PF3D7_0611200	953.612	-0.0384927	0.204499	-0.18823	0.850697	0.946011
PF3D7_0611300	878.582	0.0620702	0.173552	0.357647	0.720607	0.881705
PF3D7_0611400	2097.12	0.148348	0.196607	0.75454	0.450525	0.713113
PF3D7_0611500	89.4417	0.656152	0.247177	2.65459	0.00794053	0.0565085
PF3D7_0611600	1061.46	0.0216956	0.236168	0.0918652	0.926805	0.982556
PF3D7_0611700	5177.65	-0.502282	0.272456	-1.84354	0.0652504	0.238516
PF3D7_0611800	15466.4	-0.0548988	0.171278	-0.320524	0.748571	0.89709
PF3D7_0611900	16.1264	0.138285	0.514132	0.268967	0.787955	0.91673
PF3D7_0612000	266.431	0.0703499	0.184503	0.381294	0.702985	0.872509
PF3D7_0612100	8040.79	-0.133512	0.16035	-0.832628	0.405055	0.675131
PF3D7_0612200	2257.98	0.783868	0.171543	4.56951	4.88857e-06	0.000104104
PF3D7_0612300	33.3182	0.359351	0.445599	0.806445	0.419986	0.687584
PF3D7_0612400	130.154	0.111853	0.221937	0.503984	0.614273	0.82362
PF3D7_0612500	253.183	0.333969	0.19532	1.70985	0.087293	0.283198
PF3D7_0612600	1691.98	-0.024581	0.161846	-0.151879	0.879283	0.960583
PF3D7_0612700	954.922	0.0122733	0.240888	0.05095	0.959365	0.994082
PF3D7_0612800	230.208	-0.339704	0.183109	-1.8552	0.0635671	0.23419
PF3D7_0612900	11309.6	-0.0406797	0.123768	-0.328676	0.742401	0.895327
PF3D7_0613000	1345.45	-0.231246	0.168082	-1.3758	0.168885	0.420678
PF3D7_0613100	774.624	-0.137989	0.143073	-0.964466	0.334812	0.616509
PF3D7_0613200	227.996	0.0987987	0.30074	0.328518	0.74252	0.895327
PF3D7_0613300	911.966	1.50848	0.259297	5.81756	5.97127e-09	2.58234e-07
PF3D7_0613400	1195.07	-0.154317	0.228634	-0.674953	0.499706	0.750159
PF3D7_0613500	1783.38	0.151444	0.0966677	1.56665	0.117198	0.339807
PF3D7_0613600	793.318	0.230257	0.132814	1.73368	0.0829744	0.275373
PF3D7_0613700	1696.79	-0.294732	0.147195	-2.00232	0.0452502	0.189242
PF3D7_0613800	4567.09	0.705115	0.211129	3.33973	0.000838604	0.00970674
PF3D7_0613900	3780.22	0.446392	0.179204	2.49097	0.0127396	0.0802936
PF3D7_0614000	2344.75	-0.0949643	0.11485	-0.826857	0.408318	0.677158
PF3D7_0614100	383.894	0.530944	0.239776	2.21434	0.0268056	0.135158
PF3D7_0614200	551.215	0.0972536	0.137432	0.707647	0.479165	0.736749
PF3D7_0614300	15750.7	-0.395963	0.169096	-2.34164	0.019199	0.1074
PF3D7_0614400	1473.73	-0.193183	0.132215	-1.46114	0.143978	0.382897
PF3D7_0614500	27350.7	-0.144025	0.172334	-0.835734	0.403305	0.675016
PF3D7_0614600	24.0793	1.07618	0.422607	2.54652	0.0108803	0.0716265
PF3D7_0614700	284.949	0.555449	0.217917	2.54891	0.0108061	0.0714731
PF3D7_0614800	3312.79	-0.275759	0.143596	-1.92037	0.0548108	0.212979
PF3D7_0614900	1136.8	-0.309057	0.124381	-2.48475	0.0129641	0.0808028
PF3D7_0615000	586.978	-0.337652	0.266272	-1.26807	0.204771	0.470779
PF3D7_0615100	95.3111	0.913215	0.252795	3.61247	0.000303293	0.00430584
PF3D7_0615200	105.697	0.853659	0.261389	3.26586	0.00109132	0.0118673
PF3D7_0615300	705.586	0.317923	0.162023	1.9622	0.0497388	0.200973
PF3D7_0615400	36984.4	0.285072	0.145596	1.95796	0.0502342	0.202195
PF3D7_0615500	1703.05	-0.186813	0.134794	-1.38591	0.165773	0.415875
PF3D7_0615600	7276.31	0.0214869	0.146622	0.146546	0.88349	0.962259
PF3D7_0615700	1209.55	-0.121588	0.146567	-0.829575	0.406779	0.676595
PF3D7_0615800	1899.98	0.0606479	0.125408	0.483603	0.628667	0.832792
PF3D7_0615900	3571.73	-0.0895653	0.18435	-0.485845	0.627077	0.831469
PF3D7_0616000	1290.8	-0.0637199	0.210157	-0.303201	0.761736	0.903745
PF3D7_0616100	432.773	-0.262149	0.207753	-1.26183	0.20701	0.472709
PF3D7_0616200	2652.05	0.0519937	0.129151	0.40258	0.687257	0.863217
PF3D7_0616300	509.033	-0.187519	0.172981	-1.08404	0.278346	0.563697
PF3D7_0616400	809.731	0.0889526	0.145557	0.611118	0.541121	0.779202
PF3D7_0616500	64.623	0.170942	0.35973	0.475196	0.634647	0.835594
PF3D7_0616600	1226.95	0.124514	0.134178	0.927975	0.353421	0.631151
PF3D7_0616700	418.467	-0.141563	0.151499	-0.93441	0.350092	0.628623
PF3D7_0616800	1363.49	-0.231867	0.172522	-1.34398	0.178955	0.434929
PF3D7_0616900	2683	-0.0884123	0.174638	-0.50626	0.612674	0.822065
PF3D7_0617000	576.339	-0.361491	0.149075	-2.4249	0.0153127	0.0903711
PF3D7_0617100	4063.52	-0.144574	0.104565	-1.38263	0.166778	0.416908
PF3D7_0617200	24320.5	-0.0126891	0.157969	-0.0803268	0.935977	0.984299
PF3D7_0617300	690.785	0.186436	0.172683	1.07964	0.280301	0.565227
PF3D7_0617400	480.631	0.846831	0.178927	4.73284	2.21402e-06	5.20804e-05
PF3D7_0617500	32.3813	1.84227	0.447135	4.12017	3.78591e-05	0.000663066
PF3D7_0617600	35.9525	1.24287	0.375502	3.30988	0.000933354	0.0105368
PF3D7_0617700	13.8425	2.32748	0.616142	3.77751	0.000158404	0.00240281
PF3D7_0617800	5400.91	0.814451	0.214249	3.80143	0.000143863	0.00222102
PF3D7_0617900	8729.3	0.0142445	0.155074	0.0918561	0.926812	0.982556
PF3D7_0618000	813.974	0.332647	0.305412	1.08917	0.276077	0.560935
PF3D7_0618100	607.607	-0.0360488	0.22492	-0.160274	0.872665	0.957853
PF3D7_0618200	4857.5	-0.30642	0.153026	-2.0024	0.0452415	0.189242
PF3D7_0618300	13774.3	-0.38599	0.17223	-2.24112	0.025018	0.128684
PF3D7_0618400	80.0998	0.128755	0.29129	0.442016	0.658478	0.847365
PF3D7_0618500	701.171	0.474214	0.204552	2.31831	0.0204325	0.112509
PF3D7_0618600	565.326	-0.301434	0.189859	-1.58768	0.11236	0.330726
PF3D7_0618700	687.277	-0.461987	0.139358	-3.31512	0.000916048	0.0103831
PF3D7_0618800	386.161	-0.112619	0.292658	-0.384815	0.700375	0.871376
PF3D7_0618900	874.748	0.0913049	0.174781	0.522397	0.601394	0.815608
PF3D7_0619000	11386.9	0.161603	0.150299	1.07521	0.282279	0.566979
PF3D7_0619100	704.842	-0.136427	0.171281	-0.796507	0.425737	0.694354
PF3D7_0619200	8556.91	-0.028268	0.101085	-0.279647	0.779748	0.912899
PF3D7_0619300	2434.66	0.239633	0.153685	1.55925	0.118938	0.342204
PF3D7_0619400	10118.1	0.164316	0.157942	1.04035	0.298177	0.582875
PF3D7_0619500	2769.02	-0.0737057	0.177594	-0.415024	0.678124	0.857107
PF3D7_0619600	565.974	0.0113967	0.179035	0.0636561	0.949244	0.989873
PF3D7_0619700	636.623	0.350808	0.202998	1.72813	0.0839642	0.277043
PF3D7_0619800	2979.64	-0.1808	0.194661	-0.928796	0.352995	0.631013
PF3D7_0619900	1399.7	-0.142877	0.162049	-0.88169	0.377945	0.651981
PF3D7_0620000	96.1368	0.598771	0.333233	1.79686	0.0723586	0.254091
PF3D7_0620100	206.139	0.199901	0.238443	0.838359	0.401829	0.673951
PF3D7_0620200	13.4717	-0.442508	0.659194	-0.671287	0.502038	0.750608
PF3D7_0620300	144.623	-0.428463	0.368049	-1.16415	0.244364	0.52583
PF3D7_0620400	148.351	0.90202	0.31266	2.88499	0.00391427	0.0333931
PF3D7_0620500	2091.83	-0.147538	0.151053	-0.976726	0.328705	0.610701
PF3D7_0620600	152.421	0.0693078	0.220233	0.314702	0.752988	0.898981
PF3D7_0620700	218.971	0.247443	0.24137	1.02516	0.305287	0.589195
PF3D7_0620800	3.8896	1.37227	1.2604	1.08876	0.27626	0.560963
PF3D7_0620900	1.99585	0.402012	1.72167	0.233501	0.815372	0.928559
PF3D7_0621000	841.294	-0.551092	0.236785	-2.32739	0.0199443	0.110579
PF3D7_0621100	1729.62	0.108864	0.201415	0.540495	0.588856	0.80821
PF3D7_0621200	7906.04	-0.172023	0.165931	-1.03672	0.299869	0.585165
PF3D7_0621300	4160.59	-0.146778	0.127305	-1.15296	0.248925	0.531305
PF3D7_0621400	1010.29	0.142076	0.195827	0.72552	0.468133	0.727781
PF3D7_0621500	240.26	-0.392587	0.199166	-1.97116	0.0487061	0.198137
PF3D7_0621600	8.42587	0.666107	0.629041	1.05892	0.289634	0.573995
PF3D7_0621700	2213.39	0.0470813	0.138712	0.339418	0.734295	0.890659
PF3D7_0621800	18503.1	-0.19815	0.193564	-1.02369	0.305981	0.589858
PF3D7_0621900	6985.14	-0.234893	0.11752	-1.99875	0.0456356	0.189689
PF3D7_0622000	229.225	0.857063	0.259613	3.30131	0.000962359	0.0107969
PF3D7_0622100	658.849	-0.177665	0.248618	-0.714612	0.474849	0.73426
PF3D7_0622200	3029.28	-0.180032	0.176919	-1.0176	0.30887	0.592045
PF3D7_0622300	468.106	-0.160153	0.212671	-0.753054	0.451418	0.713486
PF3D7_0622400	449.126	0.0319041	0.182274	0.175034	0.861053	0.951589
PF3D7_0622500	527.024	-0.0883975	0.144823	-0.610384	0.541607	0.779202
PF3D7_0622600	705.705	-0.147903	0.196797	-0.751551	0.452321	0.714512
PF3D7_0622700	139.791	-0.0807828	0.267883	-0.30156	0.762988	0.903955
PF3D7_0622800	16503.6	-0.00956702	0.165963	-0.0576456	0.954031	0.99215
PF3D7_0622900	8426.37	-0.0717844	0.174452	-0.411486	0.680717	0.858817
PF3D7_0623000	1458.53	-0.137523	0.130726	-1.05199	0.292802	0.576175
PF3D7_0623100	17692.3	-0.0633962	0.138866	-0.456527	0.648011	0.841172
PF3D7_0623200	1197.16	-0.182578	0.157442	-1.15965	0.24619	0.527469
PF3D7_0623300	644.217	-0.177245	0.183053	-0.968275	0.332907	0.614244
PF3D7_0623400	200.812	0.584961	0.182506	3.20516	0.00134986	0.0139503
PF3D7_0623500	1052.92	-0.282405	0.17328	-1.62976	0.103152	0.313979
PF3D7_0623600	5340.23	0.102051	0.184618	0.552769	0.580422	0.806109
PF3D7_0623700	1399.95	0.174186	0.204802	0.850511	0.395041	0.668348
PF3D7_0623800	20521.1	-0.0522803	0.146869	-0.355966	0.721866	0.881862
PF3D7_0623900	987.002	-0.303586	0.176687	-1.71821	0.0857582	0.281085
PF3D7_0624000	14752.2	-0.279057	0.149931	-1.86124	0.0627106	0.232899
PF3D7_0624100	263.642	0.355419	0.17783	1.99864	0.0456473	0.189689
PF3D7_0624200	615.284	-0.33271	0.129375	-2.57167	0.010121	0.0677136
PF3D7_0624300	109.97	-0.35608	0.228157	-1.56068	0.118599	0.341579
PF3D7_0624400	1355.97	-0.105272	0.164421	-0.640257	0.522005	0.766444
PF3D7_0624500	644.792	-0.512421	0.232317	-2.20569	0.0274054	0.137442
PF3D7_0624600	29451.4	0.147245	0.183134	0.804031	0.421379	0.689262
PF3D7_0624700	336.629	-0.0640109	0.237676	-0.269319	0.787684	0.91673
PF3D7_0624800	32.9985	0.777281	0.398667	1.9497	0.0512119	0.203494
PF3D7_0624900	226.46	0.176028	0.175529	1.00284	0.315937	0.599257
PF3D7_0625000	137.977	1.06242	0.303199	3.50403	0.000458268	0.00603096
PF3D7_0625100	20.6093	-0.368321	0.579468	-0.635619	0.525025	0.76767
PF3D7_0625200	212.745	0.223356	0.239894	0.931058	0.351824	0.630122
PF3D7_0625300	1885.54	-0.124288	0.160486	-0.774445	0.438668	0.703821
PF3D7_0625400	1300.73	-0.343681	0.163452	-2.10264	0.0354971	0.161444
PF3D7_0625500	126.043	-0.251374	0.236301	-1.06379	0.287426	0.572462
PF3D7_0625600	124.672	-0.0114206	0.248345	-0.0459867	0.963321	0.99539
PF3D7_0625700	446.358	-0.189607	0.197667	-0.959223	0.337447	0.618359
PF3D7_0625800	568.726	-0.175234	0.161062	-1.08799	0.276599	0.561184
PF3D7_0625900	52.7108	1.02773	0.381619	2.69308	0.0070795	0.0522929
PF3D7_0626000	3956.86	-0.199208	0.203794	-0.977497	0.328323	0.610594
PF3D7_0626100	897.417	0.0884018	0.207283	0.426478	0.66976	0.852526
PF3D7_0626200	153.896	-1.02717	0.339989	-3.02119	0.00251784	0.0233201
PF3D7_0626300	273.981	0.427608	0.243271	1.75774	0.0787917	0.268881
PF3D7_0626400	813.06	0.206103	0.156387	1.31791	0.187534	0.445989
PF3D7_0626500	57.368	0.311073	0.300233	1.03611	0.300152	0.585436
PF3D7_0626600	116.165	-0.903488	0.338828	-2.66651	0.00766432	0.0551008
PF3D7_0626700	7112.5	-0.0645868	0.119051	-0.542513	0.587465	0.80821
PF3D7_0626800	71905.9	0.159669	0.164694	0.96949	0.332301	0.613529
PF3D7_0626840	20.4683	0.0648728	0.490982	0.132129	0.894883	0.968166
PF3D7_0626900	697.418	0.258985	0.223152	1.16058	0.245814	0.527066
PF3D7_0627000	48.364	0.458238	0.33292	1.37642	0.168691	0.420567
PF3D7_0627100	8815.19	0.084089	0.128509	0.654341	0.512892	0.760796
PF3D7_0627200	173.426	0.0802525	0.27536	0.291446	0.77071	0.908371
PF3D7_0627300	7282.63	-0.141107	0.0935926	-1.50767	0.131638	0.364747
PF3D7_0627400	518.387	-0.0420818	0.168107	-0.250327	0.802335	0.923265
PF3D7_0627500	8716.47	-0.110343	0.214299	-0.514903	0.606621	0.818857
PF3D7_0627600	261.897	0.421881	0.152758	2.76176	0.00574901	0.0452041
PF3D7_0627700	12963.5	0.12532	0.159068	0.78784	0.43079	0.697833
PF3D7_0627800	5647.83	-0.168827	0.161327	-1.04649	0.295335	0.57974
PF3D7_0627900	2019.42	-0.152332	0.0935968	-1.62753	0.103624	0.314723
PF3D7_0628000	486.127	0.223782	0.163364	1.36984	0.170738	0.423605
PF3D7_0628100	1639.03	1.74967	0.218074	8.0233	1.02943e-15	1.34592e-13
PF3D7_0628200	22292	0.0990846	0.118704	0.834723	0.403874	0.675131
PF3D7_0628300	8807.82	-0.187635	0.238831	-0.78564	0.432079	0.699069
PF3D7_0628400	113.466	0.525465	0.25766	2.03937	0.0414127	0.179924
PF3D7_0628500	244.094	-0.256248	0.221384	-1.15748	0.247076	0.528159
PF3D7_0628600	1758.5	-0.169345	0.126593	-1.33772	0.180989	0.437456
PF3D7_0628700	246.963	0.00209444	0.188591	0.0111057	0.991139	1
PF3D7_0628800	1656.89	0.162369	0.168498	0.96363	0.335232	0.61651
PF3D7_0628900	1044.41	-0.0478265	0.146514	-0.32643	0.744099	0.896104
PF3D7_0629000	10.135	1.17197	0.68539	1.70993	0.0872786	0.283198
PF3D7_0629100	2626.89	0.074297	0.100752	0.737424	0.460865	0.722527
PF3D7_0629200	5518.8	-0.0736007	0.104882	-0.70175	0.482835	0.738344
PF3D7_0629300	313.75	0.247076	0.269602	0.916445	0.359434	0.635651
PF3D7_0629400	5932.83	0.160821	0.121228	1.3266	0.18464	0.442098
PF3D7_0629500	4709.3	-0.207261	0.115816	-1.78958	0.0735222	0.256376
PF3D7_0629600	852.977	-0.490696	0.175061	-2.803	0.00506298	0.040838
PF3D7_0629700	11023.7	0.281212	0.156438	1.7976	0.0722411	0.253837
PF3D7_0629800	4771.49	-0.0639308	0.176355	-0.362512	0.71697	0.879512
PF3D7_0629900	2708.64	-0.595325	0.144205	-4.12833	3.65411e-05	0.000648056
PF3D7_0630000	9.72988	-0.285614	0.720918	-0.396181	0.691972	0.86585
PF3D7_0630100	143.217	-0.112263	0.291778	-0.384757	0.700418	0.871376
PF3D7_0630200	18.5131	0.327462	0.581332	0.563295	0.573234	0.80262
PF3D7_0630300	2889.87	0.262814	0.178532	1.47208	0.140998	0.379088
PF3D7_0630400	68.4428	-0.208628	0.477551	-0.43687	0.662205	0.849787
PF3D7_0630500	1154.07	-0.326558	0.215354	-1.51638	0.129424	0.36142
PF3D7_0630600	2954.81	-0.0382027	0.1246	-0.306604	0.759145	0.902689
PF3D7_0630700	326.05	-0.410236	0.229254	-1.78944	0.0735442	0.256376
PF3D7_0630800	78.1315	1.14679	0.275858	4.15717	3.2221e-05	0.000580597
PF3D7_0630900	4081.58	-0.103485	0.0789972	-1.30998	0.190203	0.45062
PF3D7_0631000	341.161	-0.10507	0.240854	-0.436241	0.662662	0.850179
PF3D7_0631100	352	1.08595	0.237779	4.56706	4.9462e-06	0.000104934
PF3D7_0631200	14.9714	4.24423	0.624045	6.80116	1.0378e-11	7.77936e-10
PF3D7_0631300	0.0344726	0	5.58925	0	1	1
PF3D7_0631400	314.424	0.466652	0.241091	1.93559	0.0529183	0.207974
PF3D7_0631500	19.9166	0.651308	0.512472	1.27091	0.203759	0.469481
PF3D7_0631600	2.76185	2.15887	1.23632	1.74621	0.0807749	0.272089
PF3D7_0631700	0.17285	1.39494	5.58924	0.249576	0.802916	0.923295
PF3D7_0631800	6.24147	1.05123	0.70797	1.48485	0.137582	0.375297
PF3D7_0631900	28.3403	1.79178	0.509033	3.51997	0.000431598	0.00576353
PF3D7_0632000	7.36832	1.97161	0.832507	2.36829	0.0178707	0.101896
PF3D7_0632100	9.87463	2.61878	0.608845	4.30122	1.69857e-05	0.000324808
PF3D7_0632200	5.7854	3.19122	0.846797	3.76857	0.000164182	0.00247462
PF3D7_0632250	0.114452	0	5.58925	0	1	1
PF3D7_0632300	7.67124	2.57581	0.791294	3.25518	0.00113319	0.0122046
PF3D7_0632400	152.557	0.137257	0.286779	0.478617	0.632211	0.834486
PF3D7_0632500	447.002	0.869587	0.258616	3.36246	0.000772501	0.00904791
PF3D7_0632600	3.82628	2.17031	1.0338	2.09936	0.0357855	0.162378
PF3D7_0632700	241.594	0.376031	0.256274	1.4673	0.142295	0.380762
PF3D7_0632800	806.889	1.1685	0.249713	4.67938	2.8774e-06	6.52289e-05
PF3D7_0700100	51.2731	3.31608	0.360627	9.19531	3.73911e-20	8.08511e-18
PF3D7_0700200	119.466	0.66902	0.232643	2.87574	0.00403083	0.0342317
PF3D7_0700300	1.22429	2.41005	2.21959	1.08581	0.277565	0.562331
PF3D7_0700400	9.25719	-0.229783	0.582325	-0.394597	0.693141	0.866663
PF3D7_0700500	33.0697	0.564143	0.338932	1.66447	0.0960178	0.298635
PF3D7_0700600	6.43337	4.93719	1.01292	4.8742	1.09249e-06	2.75426e-05
PF3D7_0700700	33.5814	5.37523	0.594077	9.04803	1.45576e-19	3.03122e-17
PF3D7_0700800	181.262	0.786412	0.201346	3.90577	9.39266e-05	0.00151305
PF3D7_0700900	2.03491	2.72893	1.70834	1.59742	0.110173	0.326933
PF3D7_0701000	0.906686	0.347988	2.19121	0.158811	0.873818	0.95837
PF3D7_0701100	208.89	0.286139	0.286799	0.997699	0.318425	0.600643
PF3D7_0701200	4.97711	-0.0103983	1.00032	-0.010395	0.991706	1
PF3D7_0701300	0.0651487	0	5.58925	0	1	1
PF3D7_0701400	41.4448	-0.185257	0.364407	-0.508378	0.611188	0.821052
PF3D7_0701500	0.133799	0	5.58924	0	1	1
PF3D7_0701600	627.233	0.436832	0.204265	2.13855	0.0324718	0.153152
PF3D7_0701700	4.82917	4.05269	1.07607	3.76619	0.000165758	0.00249168
PF3D7_0701800	19.4592	2.92943	0.549466	5.33142	9.74486e-08	3.22268e-06
PF3D7_0701900	3016.81	0.469603	0.202715	2.31657	0.0205271	0.112809
PF3D7_0702000	6571.32	-0.130294	0.204503	-0.637122	0.524045	0.766836
PF3D7_0702100	2179.22	0.81221	0.224428	3.61902	0.00029572	0.00423037
PF3D7_0702200	2567.83	-0.369341	0.161548	-2.28626	0.0222394	0.119303
PF3D7_0702300	5805.06	-0.233243	0.150221	-1.55267	0.120502	0.344588
PF3D7_0702400	5046.24	-0.310237	0.280073	-1.1077	0.267992	0.555457
PF3D7_0702500	6899.9	-0.277488	0.251482	-1.10341	0.269849	0.557344
PF3D7_0702600	68.231	0.1252	0.399947	0.313042	0.754248	0.900294
PF3D7_0702700	0.618555	0	2.86369	0	1	1
PF3D7_0702800	0.642744	-0.567727	4.06613	-0.139623	0.888958	0.965021
PF3D7_0702900	733.498	-0.363144	0.191313	-1.89817	0.0576737	0.219992
PF3D7_0703000	347.31	-0.314723	0.23478	-1.3405	0.180082	0.436413
PF3D7_0703100	190.786	-0.252655	0.268991	-0.93927	0.347592	0.626937
PF3D7_0703200	4175.84	-0.240587	0.168307	-1.42946	0.152873	0.397894
PF3D7_0703300	464.692	-0.545168	0.177209	-3.07641	0.00209507	0.0198291
PF3D7_0703400	839.672	0.419413	0.252308	1.66231	0.0964511	0.298759
PF3D7_0703500	45766.2	0.340606	0.170346	1.9995	0.0455541	0.189689
PF3D7_0703600	1279.69	0.14845	0.157646	0.941663	0.346365	0.625981
PF3D7_0703700	3518.32	-0.32537	0.115343	-2.82089	0.0047891	0.0391342
PF3D7_0703800	405.302	0.026743	0.169807	0.157491	0.874858	0.958762
PF3D7_0703900	6486.93	0.114167	0.207818	0.54936	0.582758	0.807109
PF3D7_0704000	2256.51	0.0851452	0.181342	0.469528	0.638692	0.83683
PF3D7_0704100	2038.09	0.588517	0.293341	2.00626	0.044829	0.188503
PF3D7_0704200	2015.75	-0.152735	0.12829	-1.19055	0.233831	0.510525
PF3D7_0704300	4662.95	0.375588	0.167347	2.24437	0.0248089	0.127725
PF3D7_0704400	1825.16	-0.0711572	0.160888	-0.442278	0.658288	0.847365
PF3D7_0704500	1152.64	0.426374	0.259443	1.64342	0.100295	0.307114
PF3D7_0704600	26111	0.256386	0.169765	1.51024	0.130982	0.363758
PF3D7_0704700	796.911	-0.104869	0.191466	-0.547717	0.583886	0.80782
PF3D7_0704800	351.346	-0.264548	0.21226	-1.24633	0.212641	0.48185
PF3D7_0704900	702.284	-0.50539	0.172745	-2.92564	0.00343755	0.0302439
PF3D7_0705000	8763.14	-0.138799	0.0911155	-1.52333	0.127676	0.357646
PF3D7_0705100	402.281	0.0198166	0.26654	0.0743475	0.940734	0.986248
PF3D7_0705200	336.159	0.291366	0.196736	1.481	0.138605	0.376249
PF3D7_0705300	1999.7	-0.162188	0.10381	-1.56235	0.118205	0.340618
PF3D7_0705400	5558.93	0.117324	0.17877	0.656283	0.511642	0.75976
PF3D7_0705500	12079.3	-0.0574281	0.193644	-0.296566	0.766798	0.905673
PF3D7_0705600	1232.8	-0.105481	0.219912	-0.479648	0.631477	0.833926
PF3D7_0705700	10136.8	-0.353571	0.174733	-2.0235	0.0430217	0.184168
PF3D7_0705800	170.551	-0.303473	0.246043	-1.23342	0.21742	0.489131
PF3D7_0705900	1429.44	-0.242861	0.197642	-1.22879	0.219149	0.491523
PF3D7_0706000	8847.35	-0.0199394	0.141047	-0.141367	0.88758	0.964217
PF3D7_0706100	1019.55	-0.129486	0.169127	-0.765614	0.443906	0.708184
PF3D7_0706200	144.682	-0.169607	0.328231	-0.516732	0.605343	0.818283
PF3D7_0706300	715.478	-0.421802	0.223958	-1.8834	0.0596461	0.225812
PF3D7_0706400	8492.37	-0.290908	0.220262	-1.32074	0.186589	0.444871
PF3D7_0706500	20462.2	-0.0685661	0.137344	-0.499229	0.617618	0.825547
PF3D7_0706600	201.182	-0.183006	0.265322	-0.689749	0.490352	0.743864
PF3D7_0706700	281.673	0.429487	0.193989	2.21397	0.0268306	0.135163
PF3D7_0706800	22.6071	1.05944	0.732528	1.44628	0.1481	0.389437
PF3D7_0706900	1.69635	-0.500073	4.47434	-0.111765	0.91101	0.974972
PF3D7_0707000	1.163	1.91111	2.54846	0.749907	0.453311	0.715472
PF3D7_0707100	0.0996347	-0.683322	5.58228	-0.122409	0.902575	0.971209
PF3D7_0707200	1461.22	0.16842	0.14344	1.17415	0.240336	0.519679
PF3D7_0707300	9783.93	0.0830832	0.227093	0.365855	0.714473	0.87856
PF3D7_0707400	4126.11	-0.314857	0.118068	-2.66675	0.00765894	0.0551008
PF3D7_0707420	124.229	0.100317	0.334793	0.299638	0.764453	0.904109
PF3D7_0707500	1066.33	-0.190822	0.272077	-0.701351	0.483084	0.738344
PF3D7_0707600	699.06	-0.155228	0.163768	-0.947859	0.343201	0.623015
PF3D7_0707700	7534.82	-0.0231773	0.114847	-0.201811	0.840064	0.941006
PF3D7_0707800	1606.64	0.0331506	0.12995	0.255104	0.798643	0.922192
PF3D7_0707900	3835.28	-0.210397	0.168182	-1.25101	0.210932	0.478747
PF3D7_0708000	1535	-0.127149	0.119543	-1.06362	0.287501	0.572462
PF3D7_0708100	748.966	-0.361625	0.187776	-1.92583	0.054125	0.211294
PF3D7_0708200	104.128	0.877533	0.247513	3.5454	0.000392023	0.00540184
PF3D7_0708300	825.502	-0.309702	0.148957	-2.07914	0.0376043	0.167787
PF3D7_0708400	181104	0.0923738	0.151729	0.608806	0.542653	0.780255
PF3D7_0708500	3533.31	-0.148175	0.161408	-0.918011	0.358613	0.634936
PF3D7_0708600	131.886	-0.158397	0.248565	-0.637247	0.523964	0.766836
PF3D7_0708700	1080.19	-0.00592447	0.150053	-0.0394824	0.968506	0.996329
PF3D7_0708800	42175.2	0.126835	0.114663	1.10615	0.26866	0.555873
PF3D7_0708900	535.844	0.106223	0.26606	0.399246	0.689712	0.864828
PF3D7_0709000	3820.89	-0.363469	0.191487	-1.89813	0.0576784	0.219992
PF3D7_0709050	5.15598	-0.872978	1.15145	-0.758154	0.448358	0.711652
PF3D7_0709100	4156.4	0.0333851	0.140247	0.238045	0.811846	0.927305
PF3D7_0709200	346.832	0.4809	0.168797	2.84898	0.00438601	0.0368032
PF3D7_0709300	2989.65	0.159427	0.176825	0.901605	0.367266	0.642231
PF3D7_0709400	1333.06	0.0911388	0.193249	0.471614	0.637203	0.836607
PF3D7_0709500	482.203	-0.402445	0.169897	-2.36875	0.0178482	0.101871
PF3D7_0709600	3324.69	0.0280554	0.101123	0.277438	0.781443	0.913599
PF3D7_0709700	1148.23	-0.362966	0.142513	-2.5469	0.0108686	0.0716265
PF3D7_0709800	56.4154	-0.842722	0.498584	-1.69023	0.0909835	0.290494
PF3D7_0709900	449.858	0.644554	0.183516	3.51226	0.00044432	0.00589144
PF3D7_0710000	1377.15	0.359268	0.16876	2.12887	0.0332647	0.154557
PF3D7_0710100	1527.72	-0.133354	0.136473	-0.977145	0.328497	0.610595
PF3D7_0710200	11770.5	0.16806	0.136844	1.22812	0.219402	0.491523
PF3D7_0710300	979.3	-0.689476	0.201281	-3.42543	0.000613819	0.00761785
PF3D7_0710400	298.338	-0.492589	0.15139	-3.25378	0.0011388	0.0122415
PF3D7_0710500	502.404	-0.199279	0.153945	-1.29448	0.195498	0.457561
PF3D7_0710600	16621.2	-0.284216	0.221625	-1.28242	0.199696	0.463803
PF3D7_0710700	2095.07	-0.311359	0.116469	-2.67331	0.00751058	0.0546852
PF3D7_0710800	1281.95	0.0246282	0.163816	0.15034	0.880496	0.961366
PF3D7_0710900	1246.68	-0.326989	0.16284	-2.00804	0.0446389	0.188126
PF3D7_0711000	3638.6	0.0142083	0.152985	0.092874	0.926004	0.982556
PF3D7_0711100	421.376	-0.495341	0.262365	-1.88798	0.0590286	0.224077
PF3D7_0711200	318.792	-0.00368235	0.20368	-0.0180791	0.985576	1
PF3D7_0711300	745.277	-0.209051	0.192433	-1.08635	0.277322	0.562041
PF3D7_0711400	2377.78	-0.109456	0.186922	-0.58557	0.558164	0.789556
PF3D7_0711500	8536.75	0.0831526	0.157206	0.528939	0.596848	0.812268
PF3D7_0711600	0.644792	2.39687	5.55083	0.431805	0.665883	0.851664
PF3D7_0711700	55.5017	3.24702	0.4733	6.86038	6.86783e-12	5.28917e-10
PF3D7_0711800	0.238705	1.37469	5.52947	0.248612	0.803661	0.923376
PF3D7_0711900	4.1333	4.78145	1.20019	3.98392	6.77891e-05	0.00113089
PF3D7_0712000	265.229	1.89529	0.281336	6.73672	1.61998e-11	1.18279e-09
PF3D7_0712100	0.279605	1.59777	5.54112	0.288349	0.77308	0.909641
PF3D7_0712200	0.297476	2.38323	5.5505	0.429373	0.667652	0.851664
PF3D7_0712300	88.0463	1.70518	0.371029	4.59582	4.31051e-06	9.35664e-05
PF3D7_0712400	17.3308	2.14478	0.540966	3.96473	7.34801e-05	0.00120971
PF3D7_0712500	2.15722	4.05745	1.67122	2.42784	0.015189	0.089887
PF3D7_0712600	29.6694	1.41925	0.43761	3.24317	0.00118206	0.0125624
PF3D7_0712700	0.106546	-0.0781017	5.58925	-0.0139736	0.988851	1
PF3D7_0712800	20.1051	1.94912	0.540016	3.60938	0.000306932	0.00433561
PF3D7_0712900	27.0175	2.01423	0.388309	5.18718	2.13497e-07	6.44397e-06
PF3D7_0713000	3.83448	1.52455	0.965921	1.57834	0.114488	0.334728
PF3D7_0713100	114.418	0.392853	0.275568	1.42561	0.153981	0.399853
PF3D7_0713200	5.19386	2.52687	0.933632	2.7065	0.00679967	0.0510384
PF3D7_0713300	24.8525	2.42604	0.519929	4.66609	3.06981e-06	6.93112e-05
PF3D7_0713400	950.974	-0.30497	0.133051	-2.29213	0.0218979	0.118262
PF3D7_0713500	1237.35	0.169488	0.243401	0.696332	0.486221	0.740554
PF3D7_0713600	1479.43	0.0029822	0.1714	0.017399	0.986118	1
PF3D7_0713700	1401.09	-0.306881	0.151981	-2.01921	0.0434652	0.185403
PF3D7_0713800	548.083	0.272713	0.219072	1.24485	0.213185	0.482499
PF3D7_0713900	17972.1	0.0182084	0.33958	0.0536202	0.957238	0.993097
PF3D7_0714000	11317.6	-0.181136	0.161022	-1.12491	0.260626	0.545915
PF3D7_0714100	34.4247	0.938383	0.370963	2.52958	0.0114198	0.0742219
PF3D7_0714200	3686.08	-0.00554499	0.163919	-0.0338276	0.973015	0.998219
PF3D7_0714300	3488.55	-0.0693592	0.124016	-0.559276	0.575973	0.804586
PF3D7_0714400	360.381	0.0488353	0.162479	0.300564	0.763747	0.903955
PF3D7_0714500	2375.39	-0.109858	0.105736	-1.03898	0.298814	0.583579
PF3D7_0714600	3717.82	-0.267591	0.167881	-1.59393	0.110951	0.328643
PF3D7_0714700	0.175623	0	5.58924	0	1	1
PF3D7_0714800	0.344433	-1.23188	4.41324	-0.279132	0.780144	0.912898
PF3D7_0714900	8.79125	0.079703	0.604212	0.131912	0.895054	0.968166
PF3D7_0715000	1902.78	-0.276355	0.121407	-2.27626	0.0228302	0.121146
PF3D7_0715100	15.7654	-0.204289	0.633138	-0.322661	0.746952	0.896989
PF3D7_0715200	2474.27	0.126387	0.161498	0.782593	0.433866	0.699712
PF3D7_0715300	444.348	-0.277585	0.269557	-1.02978	0.303113	0.588899
PF3D7_0715400	572.432	-0.219258	0.189153	-1.15916	0.246392	0.527501
PF3D7_0715500	646.399	-0.141193	0.239942	-0.588446	0.556233	0.788513
PF3D7_0715600	2486.18	-0.0711146	0.15952	-0.445802	0.65574	0.846126
PF3D7_0715700	165.539	0.0271448	0.221327	0.122645	0.902388	0.971209
PF3D7_0715800	740.747	-0.3138	0.156186	-2.00915	0.0445216	0.188126
PF3D7_0715900	2206.24	-0.182037	0.133405	-1.36455	0.172396	0.426428
PF3D7_0716000	9386.23	0.0183521	0.137948	0.133037	0.894164	0.967846
PF3D7_0716100	6314.34	-0.0486732	0.111143	-0.437935	0.661434	0.849702
PF3D7_0716200	9007.64	-0.110964	0.133573	-0.830738	0.406122	0.676595
PF3D7_0716300	11805.7	-0.0440225	0.120665	-0.364833	0.715237	0.87856
PF3D7_0716400	1539.93	0.208841	0.216625	0.964069	0.335011	0.616509
PF3D7_0716500	1060.84	-0.108932	0.134727	-0.808536	0.418782	0.686528
PF3D7_0716600	394.986	0.214986	0.184923	1.16257	0.245004	0.525846
PF3D7_0716700	780.624	-0.0801705	0.103385	-0.775454	0.438072	0.703172
PF3D7_0716800	11278.8	-0.180012	0.168155	-1.07051	0.284389	0.569183
PF3D7_0716900	2762.8	-0.32308	0.215995	-1.49578	0.134711	0.370703
PF3D7_0717000	392.813	-0.120018	0.20188	-0.594502	0.552176	0.785821
PF3D7_0717100	3542.29	0.0966205	0.108101	0.893798	0.37143	0.645895
PF3D7_0717200	2728.92	-0.0653213	0.125648	-0.519877	0.603149	0.817086
PF3D7_0717300	2117.23	0.000708504	0.138748	0.00510643	0.995926	1
PF3D7_0717400	5894.2	-0.0701515	0.139316	-0.503542	0.614583	0.823804
PF3D7_0717500	4488.59	0.124212	0.123317	1.00726	0.313812	0.596675
PF3D7_0717600	1457.19	0.496309	0.120058	4.13391	3.5665e-05	0.000636536
PF3D7_0717700	12140.4	-0.264736	0.107127	-2.47124	0.0134644	0.0830759
PF3D7_0717800	727.981	0.245142	0.163045	1.50352	0.132704	0.366255
PF3D7_0717900	1456.5	-0.00667665	0.118388	-0.0563964	0.955026	0.992289
PF3D7_0718000	319.183	1.07597	0.169805	6.33653	2.34998e-10	1.28996e-08
PF3D7_0718100	2334.55	0.423936	0.232763	1.82132	0.068558	0.245463
PF3D7_0718300	39.4682	1.57636	0.38198	4.12682	3.67818e-05	0.000648236
PF3D7_0718400	1635.83	-0.243142	0.257146	-0.945542	0.344382	0.624353
PF3D7_0718500	2131.78	0.0760019	0.238345	0.318874	0.749822	0.897488
PF3D7_0718600	875.083	0.421337	0.175909	2.3952	0.0166111	0.0962761
PF3D7_0718700	320.969	0.122554	0.20276	0.60443	0.545558	0.781775
PF3D7_0718800	26.0528	0.979665	0.462686	2.11735	0.0342305	0.157612
PF3D7_0718900	11.6719	1.43512	0.77135	1.86053	0.0628111	0.233085
PF3D7_0719000	1004.62	-0.1349	0.161233	-0.836678	0.402774	0.674455
PF3D7_0719100	450.922	-0.0755218	0.163736	-0.46124	0.644626	0.838981
PF3D7_0719200	105.547	0.147912	0.253073	0.584463	0.558909	0.789556
PF3D7_0719300	5823.86	-0.0836613	0.108104	-0.773899	0.43899	0.70388
PF3D7_0719400	2795.21	0.0253897	0.137875	0.184151	0.853895	0.947611
PF3D7_0719500	1211.02	0.00962513	0.161426	0.0596256	0.952454	0.99169
PF3D7_0719600	15751.8	-0.382398	0.163698	-2.33599	0.0194915	0.108496
PF3D7_0719700	23705.3	-0.165871	0.186861	-0.88767	0.374718	0.649004
PF3D7_0719800	756.422	-0.143843	0.14253	-1.00921	0.312874	0.595952
PF3D7_0719900	7515.46	-0.00146662	0.197638	-0.00742072	0.994079	1
PF3D7_0720000	1297.13	-0.219182	0.138685	-1.58043	0.114007	0.334002
PF3D7_0720100	1362.79	-0.265358	0.153006	-1.73429	0.0828658	0.275342
PF3D7_0720200	1336.92	-0.251319	0.181703	-1.38313	0.166625	0.416897
PF3D7_0720300	15.5501	-0.314257	0.66931	-0.469523	0.638695	0.83683
PF3D7_0720400	2772.41	-0.187948	0.146595	-1.28209	0.19981	0.463803
PF3D7_0720500	207.08	-0.282678	0.196868	-1.43588	0.151037	0.394289
PF3D7_0720600	911.232	0.0330365	0.204225	0.161765	0.871491	0.95733
PF3D7_0720700	6718.43	0.377518	0.154236	2.44766	0.0143789	0.0866911
PF3D7_0720800	782.896	-0.0589055	0.172561	-0.34136	0.732833	0.889491
PF3D7_0720900	839.449	0.282863	0.237236	1.19232	0.233134	0.510091
PF3D7_0721000	8105.24	0.16777	0.157562	1.06479	0.286971	0.572462
PF3D7_0721100	9109.82	-0.270577	0.123913	-2.18361	0.0289906	0.141726
PF3D7_0721200	921.475	-0.025475	0.148527	-0.171518	0.863817	0.952973
PF3D7_0721300	5399.73	-0.048217	0.122488	-0.393646	0.693843	0.867226
PF3D7_0721400	2015.04	-0.523907	0.132512	-3.95367	7.69617e-05	0.00125414
PF3D7_0721500	198.186	-0.146538	0.29792	-0.491869	0.622812	0.82943
PF3D7_0721600	32041.7	-0.329119	0.174823	-1.88258	0.0597575	0.225929
PF3D7_0721700	786.221	0.244224	0.178717	1.36654	0.171769	0.425599
PF3D7_0721800	2457.36	-0.234402	0.194278	-1.20653	0.227614	0.503011
PF3D7_0721900	870.979	-0.49444	0.22982	-2.15142	0.0314432	0.150532
PF3D7_0722000	1557.68	-0.216802	0.205836	-1.05328	0.292214	0.575623
PF3D7_0722100	1620.42	-0.148042	0.123747	-1.19633	0.231569	0.507581
PF3D7_0722200	3095.62	0.217561	0.20559	1.05823	0.289952	0.573995
PF3D7_0722300	3191.98	-0.229983	0.124195	-1.8518	0.0640549	0.235217
PF3D7_0722400	7928.59	-0.240712	0.138748	-1.73489	0.0827611	0.275342
PF3D7_0722500	3534.52	-0.114605	0.137512	-0.833418	0.404609	0.675131
PF3D7_0722600	5006.13	-0.0210889	0.0999502	-0.210994	0.832892	0.937629
PF3D7_0722700	379.55	-0.507082	0.231777	-2.1878	0.0286844	0.141379
PF3D7_0722800	99.118	0.0919879	0.247132	0.372222	0.709727	0.87598
PF3D7_0722900	61.0964	0.238932	0.404183	0.591147	0.554422	0.787171
PF3D7_0723000	448.336	-0.224413	0.151693	-1.4794	0.139034	0.376249
PF3D7_0723100	22.3328	0.737935	0.525209	1.40503	0.160012	0.407792
PF3D7_0723200	49.3065	0.980551	0.347331	2.8231	0.0047561	0.0391167
PF3D7_0723300	1083.75	0.215085	0.186676	1.15218	0.249246	0.531788
PF3D7_0723400	17176.9	-0.0500422	0.12671	-0.394936	0.69289	0.866613
PF3D7_0723500	189.911	0.0915288	0.198859	0.46027	0.645323	0.839233
PF3D7_0723600	604.787	-0.170068	0.232011	-0.733014	0.46355	0.724042
PF3D7_0723700	1629.32	0.0972669	0.138601	0.701777	0.482818	0.738344
PF3D7_0723800	2175.04	0.475525	0.188465	2.52314	0.0116311	0.0750749
PF3D7_0723900	4779.71	-0.0168537	0.132675	-0.12703	0.898917	0.970202
PF3D7_0724000	380.85	0.113453	0.211414	0.536641	0.591516	0.808727
PF3D7_0724100	11852.6	-0.234217	0.139809	-1.67527	0.0938822	0.294206
PF3D7_0724200	895.554	-0.192574	0.147871	-1.30231	0.192811	0.453721
PF3D7_0724300	234.48	-0.35829	0.225142	-1.5914	0.11152	0.329645
PF3D7_0724400	841.394	-0.329868	0.154424	-2.13613	0.032669	0.153486
PF3D7_0724500	248.222	-0.0664687	0.153539	-0.432911	0.665079	0.851386
PF3D7_0724600	2223.34	0.153256	0.166314	0.921487	0.356796	0.633578
PF3D7_0724700	7012.22	0.141608	0.140733	1.00621	0.314313	0.597277
PF3D7_0724800	1114.95	0.0650293	0.21891	0.29706	0.766421	0.905594
PF3D7_0724900	297.886	2.09639	0.247271	8.47811	2.28876e-17	3.38615e-15
PF3D7_0725000	3353.72	-0.0135595	0.150807	-0.0899128	0.928357	0.982819
PF3D7_0725100	3657.05	0.0420054	0.169602	0.247671	0.804389	0.923422
PF3D7_0725200	1571.66	-0.205363	0.147332	-1.39388	0.163355	0.412385
PF3D7_0725300	3482.26	-0.185881	0.155389	-1.19623	0.231606	0.507581
PF3D7_0725400	1571.25	0.863919	0.37293	2.31657	0.0205271	0.112809
PF3D7_0725600	7132.51	0.225949	0.584928	0.386285	0.699286	0.870825
PF3D7_0725800	60.3871	0.454697	0.740501	0.61404	0.539189	0.77786
PF3D7_0726000	33434.4	0.297901	0.633218	0.470455	0.63803	0.83683
PF3D7_0726050	547.33	0.757889	0.216322	3.50353	0.000459134	0.00603097
PF3D7_0726100	8720.08	-0.0517062	0.133532	-0.38722	0.698593	0.87051
PF3D7_0726200	2495.89	0.0852699	0.156321	0.545481	0.585423	0.80782
PF3D7_0726300	659.668	0.354324	0.181701	1.95004	0.0511715	0.203494
PF3D7_0726400	3653.35	0.182109	0.263319	0.691589	0.489196	0.743112
PF3D7_0726500	22106.9	0.310702	0.153478	2.02441	0.042928	0.18409
PF3D7_0726600	928.698	0.0673263	0.115682	0.581996	0.56057	0.79045
PF3D7_0726700	598.164	-0.112673	0.138849	-0.811475	0.417093	0.685602
PF3D7_0726800	123.759	-0.267722	0.268308	-0.997815	0.318369	0.600643
PF3D7_0726900	1233.32	-0.302748	0.172498	-1.75508	0.0792454	0.269684
PF3D7_0727000	2524.04	0.578729	0.214121	2.70281	0.00687558	0.051169
PF3D7_0727100	561.572	0.383712	0.173116	2.2165	0.0266573	0.134773
PF3D7_0727200	3636.35	-0.0139216	0.170284	-0.0817556	0.934841	0.983989
PF3D7_0727300	1577.09	-0.306738	0.164555	-1.86404	0.0623154	0.231858
PF3D7_0727400	4865.85	-0.118261	0.191797	-0.616593	0.537503	0.776545
PF3D7_0727500	613.114	-0.35655	0.153569	-2.32176	0.0202461	0.111723
PF3D7_0727600	384.27	-0.227611	0.168749	-1.34881	0.177397	0.43333
PF3D7_0727700	426.81	-0.251198	0.179763	-1.39739	0.162297	0.410637
PF3D7_0727800	5323.35	0.108802	0.197272	0.551533	0.581268	0.806701
PF3D7_0727900	485.048	0.0116661	0.261742	0.0445709	0.964449	0.995435
PF3D7_0728000	6929.95	-0.267937	0.175606	-1.52578	0.127064	0.35628
PF3D7_0728100	1969.37	0.497817	0.210324	2.36691	0.0179375	0.102173
PF3D7_0728200	210.363	0.168726	0.220168	0.76635	0.443468	0.708184
PF3D7_0728300	282.563	-0.211428	0.187804	-1.12579	0.260253	0.545744
PF3D7_0728400	235.296	-0.237304	0.248629	-0.954451	0.339855	0.619637
PF3D7_0728500	9.22373	0.673926	0.716349	0.94078	0.346818	0.625981
PF3D7_0728600	3430.38	0.75948	0.146468	5.18531	2.15658e-07	6.44397e-06
PF3D7_0728700	204.761	0.561597	0.195426	2.87371	0.00405677	0.0343999
PF3D7_0728800	1929.34	0.0511762	0.119287	0.429019	0.667909	0.851664
PF3D7_0728900	1783.66	-0.260441	0.12073	-2.15722	0.0309883	0.148776
PF3D7_0729000	328.169	-0.535433	0.204901	-2.61313	0.00897172	0.0614361
PF3D7_0729100	1997.73	0.537068	0.200512	2.67848	0.00739563	0.0539977
PF3D7_0729200	304.072	-0.325697	0.19621	-1.65994	0.0969264	0.299571
PF3D7_0729300	5262.56	0.00572873	0.135212	0.0423685	0.966205	0.995579
PF3D7_0729400	3841.7	-0.164372	0.144553	-1.1371	0.255497	0.540814
PF3D7_0729500	4690.63	0.0947669	0.086528	1.09522	0.273422	0.55837
PF3D7_0729600	698.171	-0.0146106	0.159592	-0.0915496	0.927056	0.982556
PF3D7_0729700	39.8519	0.354649	0.424512	0.835428	0.403477	0.675103
PF3D7_0729800	6.6631	0.356872	1.09995	0.324443	0.745602	0.896855
PF3D7_0729900	339.221	1.93288	0.250167	7.72637	1.10661e-14	1.26966e-12
PF3D7_0730000	221.906	0.733656	0.198923	3.68814	0.000225899	0.00334211
PF3D7_0730100	708.194	0.132622	0.170527	0.777721	0.436734	0.702322
PF3D7_0730200	681.513	-0.0754348	0.148803	-0.506945	0.612193	0.821991
PF3D7_0730300	29238.8	0.272288	0.24843	1.09604	0.273062	0.55837
PF3D7_0730400	706.353	-0.0658951	0.236172	-0.279014	0.780234	0.912898
PF3D7_0730500	3316.86	0.193653	0.160788	1.2044	0.228434	0.503826
PF3D7_0730600	2.93205	-2.58368	1.68955	-1.52921	0.126212	0.355136
PF3D7_0730700	7.9145	0.616713	0.904624	0.681734	0.495407	0.747498
PF3D7_0730800	19047.7	-0.288496	0.186072	-1.55045	0.121033	0.345594
PF3D7_0730900	15169	0.152201	0.231276	0.658093	0.510478	0.758433
PF3D7_0731000	118.046	0.30688	0.399054	0.769019	0.441882	0.706358
PF3D7_0731100	23291	0.254365	0.119182	2.13425	0.0328222	0.153772
PF3D7_0731200	518.586	-0.182902	0.247652	-0.738544	0.460184	0.722064
PF3D7_0731300	690.023	0.494144	0.253127	1.95216	0.0509194	0.203461
PF3D7_0731400	356.468	1.0655	0.150492	7.08014	1.44004e-12	1.22665e-10
PF3D7_0731500	9046.61	0.603328	0.199196	3.02882	0.00245514	0.0228145
PF3D7_0731600	18255.2	0.898319	0.117298	7.6584	1.88261e-14	2.0753e-12
PF3D7_0731700	489.334	0.872862	0.220526	3.95809	7.55521e-05	0.00123475
PF3D7_0731800	594.922	0.694276	0.247326	2.80713	0.00499856	0.0405427
PF3D7_0731900	17.2499	3.71426	0.781739	4.75127	2.0214e-06	4.83588e-05
PF3D7_0732000	14.358	1.87663	0.583036	3.21872	0.00128763	0.0134555
PF3D7_0732100	6.11523	4.43112	1.11394	3.97787	6.9536e-05	0.0011566
PF3D7_0732200	16.6039	1.14241	0.520494	2.19486	0.0281734	0.139922
PF3D7_0732300	15.7607	0.487756	0.475455	1.02587	0.304953	0.588899
PF3D7_0732400	27.8227	-0.0279347	0.316866	-0.0881592	0.92975	0.983186
PF3D7_0732500	21.3516	0.434425	0.410368	1.05862	0.289772	0.573995
PF3D7_0732600	0.0316903	0	5.58925	0	1	1
PF3D7_0732700	5.13862	0.0814706	0.964932	0.0844314	0.932713	0.983835
PF3D7_0732800	0.748504	0.542332	2.61386	0.207483	0.835633	0.93901
PF3D7_0732900	193.424	0.221602	0.242174	0.915052	0.360164	0.636143
PF3D7_0733000	693.215	1.44198	0.197597	7.29758	2.92995e-13	2.65681e-11
PF3D7_0800100	1072.14	0.914929	0.277339	3.29896	0.000970443	0.0108405
PF3D7_0800200	191.958	1.16783	0.229201	5.09522	3.48336e-07	9.69477e-06
PF3D7_0800300	945.174	1.03578	0.23265	4.45209	8.50397e-06	0.00017136
PF3D7_0800400	182.181	0.0317575	0.221505	0.143372	0.885997	0.963457
PF3D7_0800500	9.52474	0.322628	0.590379	0.546476	0.584739	0.80782
PF3D7_0800600	44.3335	2.42867	0.403091	6.02511	1.68997e-09	7.98406e-08
PF3D7_0800650	4.13089	-1.01206	1.57019	-0.644546	0.519221	0.764152
PF3D7_0800700	804.888	1.57719	0.248611	6.344	2.23869e-10	1.24613e-08
PF3D7_0800750	49.0096	-0.54535	0.39135	-1.39351	0.163465	0.412477
PF3D7_0800800	242.958	-0.685436	0.327566	-2.09251	0.036393	0.164339
PF3D7_0800900	257.793	-0.0834632	0.333195	-0.250494	0.802206	0.923265
PF3D7_0801000	26739.5	0.0925022	0.133845	0.691115	0.489494	0.743163
PF3D7_0801100	170.287	0.504425	0.248672	2.02847	0.0425119	0.182758
PF3D7_0801200	2.42409	1.11967	1.09142	1.02588	0.304949	0.588899
PF3D7_0801300	72.9169	0.881929	0.416471	2.11762	0.0342068	0.157612
PF3D7_0801400	38.1615	-0.734475	0.422281	-1.73931	0.0819812	0.274018
PF3D7_0801500	3440.43	-0.0381385	0.136358	-0.279694	0.779713	0.912898
PF3D7_0801600	50.9063	-0.00662253	0.372282	-0.017789	0.985807	1
PF3D7_0801700	8295.15	0.0658069	0.138036	0.476736	0.63355	0.834931
PF3D7_0801800	15978.2	0.264908	0.109442	2.42053	0.0154979	0.091144
PF3D7_0801900	14537.7	0.764422	0.23802	3.21158	0.00132006	0.0137433
PF3D7_0802000	27725.1	-0.0786256	0.169903	-0.462767	0.643531	0.838936
PF3D7_0802100	1566.51	-0.235184	0.257352	-0.913863	0.360789	0.636447
PF3D7_0802200	9857.47	-0.167678	0.193507	-0.866524	0.386203	0.659748
PF3D7_0802300	5968.06	-0.0203694	0.142575	-0.142868	0.886395	0.963704
PF3D7_0802400	2893.16	-0.0101576	0.120839	-0.0840591	0.933009	0.983916
PF3D7_0802500	2106.86	0.154296	0.14339	1.07605	0.281904	0.566979
PF3D7_0802600	1386.42	0.9544	0.212457	4.49221	7.0489e-06	0.000144631
PF3D7_0802700	74.6433	0.923149	0.315643	2.92466	0.00344831	0.0302912
PF3D7_0802800	1139.92	-0.140623	0.193359	-0.727265	0.467064	0.726974
PF3D7_0802900	179.503	-0.314881	0.284388	-1.10722	0.268198	0.555566
PF3D7_0803000	3991.43	-0.132494	0.100396	-1.31971	0.186931	0.445369
PF3D7_0803100	12086.2	-0.030674	0.0989139	-0.310108	0.756479	0.901043
PF3D7_0803200	1179.21	0.490119	0.166671	2.94064	0.00327536	0.0290901
PF3D7_0803300	537.961	0.254429	0.14219	1.78936	0.0735566	0.256376
PF3D7_0803400	4775.45	0.187348	0.171203	1.0943	0.273822	0.55837
PF3D7_0803500	1632.42	0.135083	0.155523	0.868574	0.38508	0.658832
PF3D7_0803600	3168.13	-0.0945551	0.144063	-0.656346	0.511601	0.75976
PF3D7_0803700	740.234	0.0504189	0.161944	0.311335	0.755546	0.900504
PF3D7_0803800	5526.64	-0.249628	0.110152	-2.26621	0.0234385	0.123151
PF3D7_0803900	37.7414	-0.271273	0.363865	-0.745531	0.455951	0.718228
PF3D7_0804000	6083.54	-0.0967346	0.138303	-0.699441	0.484276	0.739636
PF3D7_0804100	6.5028	-0.403747	0.734744	-0.549507	0.582658	0.807109
PF3D7_0804200	6.2806	-0.749152	0.816925	-0.917039	0.359122	0.635501
PF3D7_0804300	1831.4	-0.105707	0.162987	-0.648564	0.51662	0.762921
PF3D7_0804400	1214.83	-0.116893	0.134484	-0.869203	0.384736	0.658644
PF3D7_0804500	14331.8	0.253355	0.18241	1.38894	0.164852	0.415046
PF3D7_0804600	2809.13	0.00704127	0.118656	0.0593419	0.95268	0.99169
PF3D7_0804700	1162.74	0.131247	0.181949	0.721341	0.4707	0.730407
PF3D7_0804800	1943.27	-0.174041	0.132857	-1.30998	0.190202	0.45062
PF3D7_0804900	1987.7	-0.157734	0.123993	-1.27213	0.203328	0.469355
PF3D7_0805000	174.863	-0.0211971	0.22462	-0.0943688	0.924816	0.982115
PF3D7_0805100	175.699	0.645105	0.212986	3.02885	0.00245484	0.0228145
PF3D7_0805200	1145.33	0.591377	0.309498	1.91076	0.0560355	0.216084
PF3D7_0805300	363.91	0.870261	0.264537	3.28976	0.00100273	0.0110663
PF3D7_0805400	853.211	-0.299539	0.185268	-1.61678	0.105925	0.319081
PF3D7_0805500	1049.27	-0.359772	0.251872	-1.42839	0.153178	0.398505
PF3D7_0805600	3040.89	-0.0895078	0.14292	-0.626279	0.531132	0.77233
PF3D7_0805700	1114.68	-0.265087	0.279485	-0.948483	0.342884	0.622732
PF3D7_0805800	7.71856	0.398182	0.826898	0.481537	0.630135	0.833473
PF3D7_0805900	396.16	0.047463	0.238186	0.199268	0.842053	0.941719
PF3D7_0806000	2678.96	-0.0809824	0.134645	-0.601452	0.547539	0.783033
PF3D7_0806100	932.971	-0.0778098	0.213109	-0.365118	0.715024	0.87856
PF3D7_0806200	358.642	-0.12607	0.293621	-0.429363	0.667659	0.851664
PF3D7_0806300	588.463	0.494428	0.25043	1.97432	0.048346	0.197243
PF3D7_0806400	61.2216	-0.129183	0.472162	-0.273599	0.784393	0.915476
PF3D7_0806500	3811.46	-0.0141151	0.16328	-0.0864471	0.931111	0.983792
PF3D7_0806600	909.768	0.324834	0.144009	2.25565	0.0240925	0.125415
PF3D7_0806700	5588.2	0.163889	0.128127	1.27912	0.200855	0.46546
PF3D7_0806800	15535.4	-0.00926122	0.100274	-0.0923593	0.926413	0.982556
PF3D7_0807000	1598.43	-0.0212319	0.168797	-0.125784	0.899903	0.970426
PF3D7_0807100	1972.27	0.473903	0.174868	2.71007	0.00672698	0.0506959
PF3D7_0807200	1271.78	-0.301443	0.159036	-1.89544	0.0580347	0.220901
PF3D7_0807300	2664.95	0.14842	0.154843	0.958519	0.337801	0.618605
PF3D7_0807400	200.335	-0.333274	0.282233	-1.18085	0.237663	0.51636
PF3D7_0807500	2155.06	-0.0367393	0.143596	-0.255851	0.798066	0.922192
PF3D7_0807600	18865.5	0.0110896	0.13364	0.0829815	0.933866	0.983916
PF3D7_0807700	1206.87	0.237924	0.18931	1.2568	0.208828	0.475461
PF3D7_0807800	4260.7	-0.0790976	0.156576	-0.505171	0.613438	0.822698
PF3D7_0807900	4644.33	-0.313827	0.115278	-2.72236	0.00648178	0.0491113
PF3D7_0808000	233.194	0.00925529	0.202987	0.0455956	0.963633	0.99539
PF3D7_0808100	1390.17	-0.106256	0.164545	-0.645753	0.518439	0.76362
PF3D7_0808200	1380.96	0.860984	0.245184	3.51158	0.000445449	0.00589251
PF3D7_0808300	1970.02	0.0921287	0.143868	0.640372	0.521931	0.766444
PF3D7_0808400	565.499	-0.191466	0.191097	-1.00193	0.316377	0.599704
PF3D7_0808450	63.2195	0.878542	0.329301	2.6679	0.00763276	0.0551008
PF3D7_0808500	3.42242	3.28199	1.51408	2.16764	0.0301862	0.145796
PF3D7_0808600	222.17	1.76527	0.238967	7.38709	1.50082e-13	1.38321e-11
PF3D7_0808700	476.888	1.89437	0.215786	8.77895	1.65006e-18	2.99246e-16
PF3D7_0808800	1095.54	0.0442878	0.245838	0.18015	0.857035	0.949783
PF3D7_0808900	7954.8	0.0135358	0.273551	0.0494819	0.960535	0.99462
PF3D7_0809000	2.32565	0.0296566	1.35821	0.021835	0.98258	1
PF3D7_0809100	860	0.88341	0.215904	4.09168	4.28262e-05	0.000745414
PF3D7_0809200	1905.94	-0.180851	0.234681	-0.770625	0.440929	0.705436
PF3D7_0809250	303.306	-0.183565	0.234959	-0.781266	0.434646	0.700452
PF3D7_0809400	1909.78	-0.155893	0.141665	-1.10043	0.271144	0.55837
PF3D7_0809500	356.727	0.0305861	0.222142	0.137687	0.890488	0.966087
PF3D7_0809600	1853.95	0.135989	0.154733	0.878861	0.379477	0.653162
PF3D7_0809700	102.859	-0.437223	0.259191	-1.68688	0.0916268	0.290694
PF3D7_0809800	73.8649	0.464719	0.325463	1.42787	0.153329	0.398712
PF3D7_0809900	1091.1	-0.0371423	0.216331	-0.171692	0.86368	0.952973
PF3D7_0810000	1383.98	-0.0930691	0.181176	-0.513696	0.607465	0.819338
PF3D7_0810100	237.534	-0.427559	0.245189	-1.74379	0.0811955	0.272669
PF3D7_0810200	1289.84	0.00351557	0.169351	0.0207591	0.983438	1
PF3D7_0810300	3088.92	-0.286637	0.191976	-1.49308	0.135415	0.37186
PF3D7_0810400	141.402	-0.105113	0.244681	-0.429594	0.667491	0.851664
PF3D7_0810500	1812.05	-0.164034	0.195365	-0.839626	0.401118	0.673542
PF3D7_0810600	29450.4	-0.241392	0.119513	-2.01979	0.0434052	0.185288
PF3D7_0810700	393.12	-0.0526618	0.240283	-0.219166	0.826521	0.93401
PF3D7_0810800	5747.96	-0.3209	0.153307	-2.09318	0.0363329	0.164292
PF3D7_0810900	272.077	-0.227363	0.185089	-1.2284	0.219297	0.491523
PF3D7_0811000	1177.87	0.0953723	0.147698	0.645725	0.518458	0.76362
PF3D7_0811100	202.05	-0.729643	0.221403	-3.29555	0.000982302	0.010914
PF3D7_0811200	2038.93	-0.414524	0.204271	-2.02929	0.0424291	0.182647
PF3D7_0811300	53644.1	0.298089	0.169213	1.76162	0.0781331	0.267681
PF3D7_0811400	16521.9	-0.284985	0.127197	-2.2405	0.0250583	0.128773
PF3D7_0811500	3188.19	0.0308609	0.200893	0.153619	0.87791	0.960112
PF3D7_0811600	1366.6	0.877499	0.302207	2.90363	0.00368859	0.0318544
PF3D7_0811700	73.6981	0.755657	0.509219	1.48395	0.137821	0.375673
[truncated: 3,623 more rows]

## Sheet: S3_DGE_38hpi
geneid	basemean	log2FoldChange	lfcSE	stat	pvalue	padj
PF3D7_0900100	889.606	0.910647	0.221238	4.11614	3.85271e-05	0.000877489
PF3D7_0900200	199.911	0.63244	0.299953	2.10846	0.0349908	0.153327
PF3D7_0900300	8.56343	-0.0543855	0.905888	-0.0600356	0.952127	0.993389
PF3D7_0900350	0.520914	0.219156	3.8009	0.0576591	0.95402	0.993389
PF3D7_0900400	86.0931	0.790017	0.341173	2.31559	0.0205806	0.108949
PF3D7_0900500	62.0998	0.98609	0.463806	2.12608	0.0334964	0.149331
PF3D7_0900600	17.726	1.96581	0.690679	2.8462	0.0044245	0.0366881
PF3D7_0900700	8.10735	-0.203257	0.778908	-0.260951	0.79413	0.92935
PF3D7_0900800	40.1866	1.09083	0.595641	1.83136	0.0670464	0.235437
PF3D7_0900900	14.5921	3.85445	0.812607	4.74331	2.10252e-06	7.25176e-05
PF3D7_0901000	1.76443	3.31918	2.0434	1.62434	0.104303	0.309441
PF3D7_0901100	3.25241	3.16535	1.50789	2.09919	0.0357998	0.155418
PF3D7_0901200	2.43775	1.25239	1.70426	0.734857	0.462426	0.721338
PF3D7_0901300	13.716	-0.280338	0.621956	-0.450736	0.65218	0.852272
PF3D7_0901400	25.2566	3.19995	0.677998	4.71971	2.36185e-06	7.9511e-05
PF3D7_0901500	85.5523	1.66418	0.343532	4.84431	1.27052e-06	4.66853e-05
PF3D7_0901600	23.6789	1.0366	0.530472	1.95411	0.0506881	0.195184
PF3D7_0901700	1867.25	-0.100919	0.240172	-0.420193	0.674345	0.864971
PF3D7_0901800	941.054	-0.293556	0.198204	-1.48108	0.138586	0.366036
PF3D7_0901900	170.335	-0.464194	0.324924	-1.42862	0.153113	0.386637
PF3D7_0902000	1097.31	0.0129152	0.15618	0.0826947	0.934094	0.984569
PF3D7_0902100	176.81	-0.400556	0.326151	-1.22813	0.219397	0.477984
PF3D7_0902200	1772.22	-0.40435	0.0838315	-4.82337	1.41155e-06	5.09841e-05
PF3D7_0902300	2841.42	-0.524909	0.166793	-3.14707	0.00164913	0.0174603
PF3D7_0902400	451.922	-0.499117	0.251621	-1.9836	0.0473001	0.187005
PF3D7_0902500	6082.71	-0.036082	0.133035	-0.271221	0.786221	0.925313
PF3D7_0902600	791.501	0.0282047	0.19021	0.148282	0.882121	0.965404
PF3D7_0902700	1081.1	-0.292869	0.155873	-1.87889	0.060259	0.219415
PF3D7_0902800	1760.65	-0.671857	0.165922	-4.04923	5.13866e-05	0.00111975
PF3D7_0902900	49.6934	0.175325	0.413365	0.42414	0.671464	0.863069
PF3D7_0903000	541.462	-0.157099	0.214755	-0.731527	0.464457	0.722318
PF3D7_0903100	355.491	-0.186109	0.277795	-0.669952	0.502888	0.750803
PF3D7_0903200	6052.91	-0.335648	0.161496	-2.07836	0.0376758	0.160465
PF3D7_0903300	3161.43	0.436756	0.218042	2.00309	0.0451679	0.181641
PF3D7_0903400	24589.6	-0.0940841	0.283031	-0.332416	0.739575	0.900366
PF3D7_0903500	5908.82	0.119962	0.180439	0.664834	0.506157	0.752624
PF3D7_0903600	1225.72	-0.0123112	0.163456	-0.0753185	0.939961	0.987381
PF3D7_0903700	2690.99	-0.461745	0.194421	-2.37497	0.0175502	0.0968549
PF3D7_0903800	123.206	0.977982	0.315244	3.1023	0.00192025	0.0197001
PF3D7_0903900	13606.4	-0.494635	0.208279	-2.37487	0.0175552	0.0968549
PF3D7_0904000	7699.95	-0.107685	0.123427	-0.872457	0.382959	0.651239
PF3D7_0904100	1925.79	0.0812006	0.177168	0.458325	0.646719	0.848464
PF3D7_0904200	117.023	0.00627937	0.216043	0.0290654	0.976812	1
PF3D7_0904300	93.2256	1.01397	0.305287	3.32136	0.000895802	0.0109961
PF3D7_0904400	565.589	-0.306739	0.187113	-1.63933	0.101145	0.304409
PF3D7_0904500	611.233	-0.661933	0.245198	-2.69958	0.00694261	0.0508221
PF3D7_0904600	8142.34	0.115077	0.156639	0.734664	0.462544	0.721338
PF3D7_0904700	202.534	-0.329914	0.239063	-1.38003	0.167578	0.40622
PF3D7_0904800	4400.05	-0.360212	0.112014	-3.21578	0.00130089	0.0146566
PF3D7_0904900	5894.91	0.105004	0.166286	0.631467	0.527735	0.770631
PF3D7_0905000	111.538	0.151173	0.282848	0.534466	0.593019	0.815018
PF3D7_0905100	3374.54	0.0791321	0.128098	0.617748	0.536741	0.777745
PF3D7_0905200	2835.71	-0.117219	0.108684	-1.07853	0.280795	0.548898
PF3D7_0905300	254.402	1.17277	0.197931	5.92517	3.1198e-09	2.16537e-07
PF3D7_0905400	15122.9	0.0350175	0.153763	0.227736	0.819851	0.940219
PF3D7_0905500	121.274	-0.287508	0.346305	-0.830214	0.406418	0.6762
PF3D7_0905600	17.5942	1.41008	0.414418	3.40256	0.000667571	0.00871735
PF3D7_0905700	1505.32	-0.44347	0.183865	-2.41193	0.0158682	0.0909391
PF3D7_0905800	2399.87	-0.136237	0.127973	-1.06457	0.28707	0.554989
PF3D7_0905900	2701.06	-0.0577228	0.161504	-0.357408	0.720786	0.888849
PF3D7_0906000	2352.45	0.166739	0.189169	0.881428	0.378086	0.64872
PF3D7_0906100	928.661	-0.306075	0.292684	-1.04575	0.295675	0.564635
PF3D7_0906200	341.321	-0.0238637	0.263143	-0.0906872	0.927741	0.981883
PF3D7_0906300	872.049	0.272647	0.17029	1.60108	0.109359	0.318229
PF3D7_0906400	231.786	0.570885	0.379152	1.50569	0.132147	0.355979
PF3D7_0906500	6204.63	0.21824	0.225817	0.966448	0.33382	0.606377
PF3D7_0906600	8983.17	0.347394	0.284367	1.22164	0.221844	0.479987
PF3D7_0906700	576.209	0.0460708	0.158359	0.290926	0.771108	0.916526
PF3D7_0906800	165.032	0.308727	0.296083	1.0427	0.297085	0.566323
PF3D7_0906890	28.936	-0.171289	0.579145	-0.295763	0.767411	0.914474
PF3D7_0906910	1348.21	0.0905199	0.165787	0.546002	0.585064	0.811755
PF3D7_0907000	904.538	-0.248967	0.307124	-0.810641	0.417572	0.684628
PF3D7_0907100	1525.1	0.132871	0.110065	1.2072	0.227354	0.486001
PF3D7_0907200	3999.43	-0.376883	0.172736	-2.18184	0.0291213	0.137418
PF3D7_0907300	503.196	0.221326	0.236967	0.933997	0.350305	0.621855
PF3D7_0907400	6938.88	-0.357573	0.0992586	-3.60244	0.000315247	0.00486901
PF3D7_0907500	270.942	-0.19376	0.195605	-0.990571	0.321895	0.595307
PF3D7_0907600	2338.07	0.0264352	0.130849	0.202027	0.839895	0.948361
PF3D7_0907700	8237.7	-0.102072	0.148453	-0.687567	0.491725	0.74314
PF3D7_0907800	1399.14	-0.277076	0.142449	-1.94509	0.0517645	0.198513
PF3D7_0907900	1805.54	-0.427837	0.221249	-1.93373	0.0531459	0.201883
PF3D7_0908000	915.832	-0.238576	0.163708	-1.45733	0.145026	0.374696
PF3D7_0908100	66.35	-0.175675	0.245643	-0.715163	0.474508	0.729873
PF3D7_0908200	672.615	-0.185344	0.156273	-1.18603	0.235611	0.496664
PF3D7_0908300	1085.7	-0.192814	0.150973	-1.27714	0.201552	0.45325
PF3D7_0908400	288.926	-0.447936	0.242814	-1.84477	0.0650706	0.230688
PF3D7_0908500	500.83	0.0244514	0.253081	0.096615	0.923032	0.980643
PF3D7_0908600	1504.69	0.00416365	0.123158	0.0338075	0.973031	0.999855
PF3D7_0908700	371.655	-0.599279	0.166674	-3.59552	0.000323741	0.00497288
PF3D7_0908800	815.463	0.031838	0.184674	0.172401	0.863122	0.95804
PF3D7_0908900	820.275	0.029405	0.162802	0.180618	0.856667	0.954456
PF3D7_0909000	46.6301	-0.0126976	0.297593	-0.0426676	0.965966	0.997633
PF3D7_0909100	154.937	0.38792	0.226929	1.70943	0.0873707	0.27767
PF3D7_0909200	72.4939	0.0268751	0.386882	0.069466	0.944619	0.988987
PF3D7_0909300	2885.9	-0.722434	0.197755	-3.65317	0.000259021	0.00412527
PF3D7_0909400	5987.88	-0.0639978	0.155771	-0.410844	0.681187	0.86821
PF3D7_0909500	142.837	0.457666	0.251712	1.81822	0.069031	0.240008
PF3D7_0909600	1001.53	0.0478786	0.220633	0.217006	0.828204	0.943638
PF3D7_0909700	2234.47	-0.069034	0.184409	-0.374353	0.708142	0.882944
PF3D7_0909800	1355.25	-0.401488	0.247073	-1.62498	0.104167	0.309203
PF3D7_0909900	5464.71	0.0874008	0.13584	0.64341	0.519958	0.764636
PF3D7_0910000	152.919	0.233923	0.27513	0.850228	0.395198	0.66382
PF3D7_0910100	7969.24	-0.135114	0.17102	-0.790047	0.4295	0.694455
PF3D7_0910200	4361.79	0.234573	0.204799	1.14538	0.252052	0.516225
PF3D7_0910300	1240.66	-0.539252	0.129685	-4.15817	3.208e-05	0.000751475
PF3D7_0910400	1917.17	-0.0808247	0.128616	-0.628418	0.52973	0.772008
PF3D7_0910500	561.643	0.107318	0.288906	0.371465	0.710291	0.88366
PF3D7_0910600	367.988	-0.558171	0.204243	-2.73288	0.0062783	0.047378
PF3D7_0910700	104.42	0.470011	0.278516	1.68755	0.0914972	0.284827
PF3D7_0910800	1888.46	-0.265626	0.150281	-1.76753	0.0771401	0.256162
PF3D7_0910900	1500.59	-0.196322	0.178575	-1.09938	0.271601	0.537277
PF3D7_0911000	465.126	-0.511323	0.25365	-2.01586	0.0438148	0.177982
PF3D7_0911100	2121.02	-0.607944	0.203455	-2.9881	0.00280715	0.0259996
PF3D7_0911200	239.026	0.173377	0.225752	0.768001	0.442487	0.70492
PF3D7_0911300	90.6897	0.46576	0.288387	1.61505	0.106299	0.312969
PF3D7_0911400	1678.8	0.0142722	0.245837	0.0580557	0.953704	0.993389
PF3D7_0911500	49.1604	0.00928805	0.31902	0.0291144	0.976773	1
PF3D7_0911600	576.021	0.00137789	0.151679	0.00908427	0.992752	1
PF3D7_0911700	1459.25	0.375115	0.158029	2.3737	0.0176108	0.0969715
PF3D7_0911800	556.545	-0.252825	0.17911	-1.41156	0.158079	0.392774
PF3D7_0911900	14067	-0.0444506	0.0928864	-0.478548	0.63226	0.841716
PF3D7_0912000	3363.33	0.131511	0.179184	0.733944	0.462983	0.721591
PF3D7_0912100	941.468	0.432236	0.237552	1.81954	0.0688286	0.2396
PF3D7_0912200	291.959	0.303018	0.1794	1.68906	0.0912073	0.284082
PF3D7_0912400	3396.16	-0.243983	0.11361	-2.14755	0.0317492	0.144617
PF3D7_0912500	6426.04	0.0961978	0.153301	0.627508	0.530326	0.772008
PF3D7_0912600	251.788	0.39416	0.414306	0.951374	0.341414	0.613535
PF3D7_0912700	193.12	-0.0429724	0.234942	-0.182906	0.854872	0.953967
PF3D7_0912800	2878.41	-0.428698	0.153761	-2.78808	0.00530219	0.0421209
PF3D7_0912900	3684.43	-0.394297	0.135054	-2.91954	0.00350544	0.0306971
PF3D7_0913000	4144.36	-0.177405	0.197477	-0.898357	0.368995	0.640966
PF3D7_0913100	464.933	0.0379715	0.211788	0.179291	0.857709	0.95486
PF3D7_0913150	17.0729	-0.345193	0.517996	-0.666401	0.505155	0.751715
PF3D7_0913200	11499.4	-0.405903	0.148346	-2.73619	0.00621555	0.0471011
PF3D7_0913300	3940.73	-0.0685152	0.135209	-0.506737	0.612339	0.828063
PF3D7_0913400	286.085	-0.324256	0.198211	-1.63591	0.101858	0.305247
PF3D7_0913500	530.659	-0.0337544	0.207597	-0.162596	0.870837	0.961358
PF3D7_0913600	1371.84	0.060748	0.148447	0.409224	0.682375	0.868731
PF3D7_0913700	2469.06	0.0471875	0.137853	0.342302	0.732123	0.895561
PF3D7_0913800	803.867	-0.00535629	0.343731	-0.0155828	0.987567	1
PF3D7_0913900	809.534	-0.183016	0.213644	-0.856638	0.391645	0.660417
PF3D7_0914000	1150.16	0.00684852	0.135903	0.0503928	0.959809	0.995214
PF3D7_0914100	1840.92	0.459818	0.166546	2.7609	0.00576422	0.0446699
PF3D7_0914200	1577.24	0.362559	0.190952	1.8987	0.0576044	0.212785
PF3D7_0914300	2365.86	-0.0171309	0.14666	-0.116806	0.907013	0.974763
PF3D7_0914400	370.295	-0.290032	0.18736	-1.54799	0.121624	0.336963
PF3D7_0914500	3938.06	0.100119	0.158485	0.631723	0.527568	0.770586
PF3D7_0914600	663.533	-0.526162	0.163438	-3.21933	0.0012849	0.0145346
PF3D7_0914700	1380.2	-0.105182	0.197954	-0.531346	0.595179	0.816719
PF3D7_0914800	614.286	0.0190359	0.17284	0.110136	0.912302	0.976439
PF3D7_0914900	1960.16	-0.177623	0.188543	-0.942084	0.34615	0.617795
PF3D7_0915000	1146.1	-0.217493	0.134407	-1.61817	0.105627	0.311888
PF3D7_0915100	2198.68	-0.281298	0.249138	-1.12909	0.258861	0.523495
PF3D7_0915200	212.194	-0.317839	0.162574	-1.95504	0.0505787	0.195157
PF3D7_0915300	1083.05	0.139734	0.169523	0.824279	0.409781	0.679785
PF3D7_0915400	52476.9	-0.00901954	0.154878	-0.0582362	0.95356	0.993389
PF3D7_0915500	56.7808	-0.364704	0.479709	-0.760261	0.447098	0.708452
PF3D7_0915600	1049.25	0.0262722	0.272442	0.0964325	0.923177	0.980643
PF3D7_0915700	344.198	-0.148301	0.149999	-0.988683	0.322818	0.596073
PF3D7_0915800	63.9485	-0.440538	0.263851	-1.66964	0.0949896	0.291343
PF3D7_0915900	716.87	-0.274773	0.174939	-1.57067	0.116258	0.328279
PF3D7_0916000	1198.13	-0.222785	0.192141	-1.15949	0.246257	0.510494
PF3D7_0916100	355.833	-0.368118	0.174353	-2.11134	0.0347434	0.152544
PF3D7_0916200	2988.28	0.259607	0.16799	1.54537	0.122256	0.337734
PF3D7_0916300	147.117	-0.054097	0.238997	-0.22635	0.820929	0.940219
PF3D7_0916400	1213.53	-0.0706893	0.239314	-0.295383	0.767701	0.914474
PF3D7_0916500	1237.89	-0.52952	0.16323	-3.24401	0.00117861	0.0134952
PF3D7_0916600	392.674	-0.317137	0.195773	-1.61992	0.10525	0.311265
PF3D7_0916700	11247.8	-0.032824	0.143492	-0.228752	0.819062	0.940219
PF3D7_0916800	494.276	-0.385288	0.19457	-1.9802	0.0476808	0.187666
PF3D7_0916900	910.66	-0.422633	0.488013	-0.866028	0.386475	0.655236
PF3D7_0917000	3222.79	-0.0452915	0.128534	-0.352371	0.72456	0.891547
PF3D7_0917100	949.459	0.230395	0.157175	1.46585	0.14269	0.371056
PF3D7_0917200	81.6484	0.0720237	0.285704	0.252092	0.80097	0.933191
PF3D7_0917300	190.342	-0.466376	0.233535	-1.99703	0.0458219	0.183353
PF3D7_0917400	389.037	0.309589	0.240031	1.28979	0.197125	0.449771
PF3D7_0917500	3018.46	-0.116031	0.0801329	-1.44799	0.147621	0.378566
PF3D7_0917600	5598.84	-0.286488	0.124085	-2.3088	0.0209546	0.110225
PF3D7_0917700	47.3307	-0.282081	0.25637	-1.10029	0.271206	0.537213
PF3D7_0917800	160.964	0.0508028	0.29636	0.171422	0.863892	0.95836
PF3D7_0917900	67525.6	-0.00745566	0.125645	-0.059339	0.952682	0.993389
PF3D7_0918000	5003.21	-0.556691	0.157573	-3.53291	0.000411016	0.0059098
PF3D7_0918100	2037.25	-0.505109	0.204405	-2.47112	0.0134692	0.0818637
PF3D7_0918200	594.927	-0.433235	0.21596	-2.00609	0.0448468	0.180738
PF3D7_0918300	3868.37	-0.497655	0.155978	-3.19055	0.00142002	0.0156844
PF3D7_0918400	391.927	0.774742	0.181263	4.27414	1.91877e-05	0.000499413
PF3D7_0918500	2988.69	-0.505108	0.155853	-3.24093	0.00119142	0.0136141
PF3D7_0918600	563.999	0.055893	0.176665	0.316379	0.751715	0.90684
PF3D7_0918700	2700.06	-0.12362	0.166529	-0.742337	0.457883	0.716654
PF3D7_0918800	1962.57	-0.495064	0.12067	-4.10264	4.08455e-05	0.000914874
PF3D7_0918900	6734.96	-0.192789	0.13705	-1.4067	0.159516	0.394796
PF3D7_0919000	21631.1	-0.20929	0.181805	-1.15118	0.249659	0.514133
PF3D7_0919100	4680.06	-0.395311	0.120362	-3.28435	0.00102216	0.0121493
PF3D7_0919200	199.049	-0.692652	0.284998	-2.43038	0.015083	0.0876001
PF3D7_0919300	461.485	0.592255	0.51344	1.1535	0.248704	0.513293
PF3D7_0919400	1206.34	-0.288514	0.169506	-1.70209	0.0887383	0.279842
PF3D7_0919500	182.989	0.529591	0.207586	2.55118	0.0107357	0.0696635
PF3D7_0919600	362.674	-0.0101346	0.307867	-0.0329189	0.973739	1
PF3D7_0919700	695.981	-0.143098	0.187445	-0.76341	0.445219	0.706896
PF3D7_0919800	3692.17	0.112339	0.131774	0.85251	0.393931	0.662957
PF3D7_0919900	4782.7	0.334268	0.1618	2.06594	0.0388345	0.164218
PF3D7_0920000	968.248	0.823254	0.213741	3.85163	0.000117333	0.00220618
PF3D7_0920100	631.136	-0.264252	0.175961	-1.50176	0.133158	0.357552
PF3D7_0920200	1740.37	0.235221	0.153849	1.52891	0.126287	0.344989
PF3D7_0920300	107.504	0.297818	0.174437	1.70731	0.0877649	0.278293
PF3D7_0920400	2361.27	0.128344	0.20812	0.616683	0.537444	0.778539
PF3D7_0920500	551.537	-0.658336	0.201951	-3.25988	0.00111459	0.0129201
PF3D7_0920600	993.008	-0.02157	0.130341	-0.165489	0.868559	0.96085
PF3D7_0920700	1041.09	-0.571134	0.144991	-3.93909	8.1791e-05	0.0016364
PF3D7_0920800	9081.35	-0.158712	0.195109	-0.813452	0.415959	0.682777
PF3D7_0920900	2286.38	-0.104432	0.113292	-0.92179	0.356638	0.629322
PF3D7_0921000	1970.9	-0.225788	0.264077	-0.855008	0.392547	0.66154
PF3D7_0921100	159.054	0.147589	0.260393	0.566795	0.570854	0.804296
PF3D7_0921200	3621.9	0.00814833	0.201433	0.0404518	0.967733	0.998134
PF3D7_0921300	477.818	-0.125871	0.142361	-0.884168	0.376606	0.647769
PF3D7_0921400	158.125	-0.235868	0.224604	-1.05015	0.29365	0.562488
PF3D7_0921500	65.5889	0.0650761	0.44468	0.146344	0.88365	0.965925
PF3D7_0921600	2504.97	0.00367889	0.163945	0.0224398	0.982097	1
PF3D7_0921700	2175.21	-0.245481	0.124222	-1.97615	0.0481373	0.188986
PF3D7_0921800	2080.81	-0.00962039	0.117178	-0.0821007	0.934567	0.984569
PF3D7_0921900	5366.33	-0.411306	0.197433	-2.08327	0.0372264	0.159274
PF3D7_0922000	383.569	1.07363	0.20689	5.18938	2.10996e-07	9.48975e-06
PF3D7_0922100	25258.3	-0.0553293	0.119669	-0.462351	0.643829	0.847287
PF3D7_0922200	62461.8	-0.0768422	0.192357	-0.399476	0.689543	0.871932
PF3D7_0922300	180.48	0.787971	0.244881	3.21778	0.00129188	0.0145842
PF3D7_0922400	526.92	0.413789	0.203703	2.03133	0.042221	0.17396
PF3D7_0922500	25694.9	0.0590095	0.165532	0.356484	0.721478	0.889311
PF3D7_0922600	5772.5	-0.33385	0.140374	-2.37829	0.0173932	0.0963395
PF3D7_0922700	1978.48	-0.121159	0.200803	-0.603374	0.54626	0.785441
PF3D7_0922800	2254.62	0.0504179	0.191381	0.263442	0.79221	0.928697
PF3D7_0922900	104.871	-0.210524	0.297624	-0.707348	0.47935	0.732909
PF3D7_0923000	1563.56	-0.652302	0.154356	-4.22595	2.37933e-05	0.000599846
PF3D7_0923100	87.9239	-0.237591	0.241451	-0.984013	0.325109	0.597901
PF3D7_0923200	4195.04	-0.000112367	0.116117	-0.000967705	0.999228	1
PF3D7_0923300	1111.42	0.128599	0.224159	0.573693	0.566176	0.801548
PF3D7_0923400	7880.76	0.152201	0.194433	0.782795	0.433748	0.697058
PF3D7_0923500	541.699	-0.229576	0.137947	-1.66423	0.0960672	0.293846
PF3D7_0923600	416.603	0.178717	0.13695	1.30498	0.191899	0.440709
PF3D7_0923700	27.2584	-0.35252	0.408585	-0.862783	0.388257	0.656278
PF3D7_0923800	3413.97	-0.210879	0.224179	-0.940671	0.346873	0.618301
PF3D7_0923900	5911.73	-0.34001	0.158338	-2.14738	0.0317634	0.144617
PF3D7_0924000	1447.73	-0.0501429	0.245674	-0.204103	0.838273	0.94729
PF3D7_0924100	794.654	0.368744	0.246853	1.49378	0.135232	0.359469
PF3D7_0924200	1233.72	0.103464	0.132924	0.778366	0.436353	0.699341
PF3D7_0924300	419.205	-0.229563	0.130882	-1.75397	0.0794362	0.260707
PF3D7_0924400	7616.76	-0.0831473	0.104994	-0.791922	0.428406	0.693531
PF3D7_0924500	990.922	0.0191648	0.188797	0.10151	0.919146	0.97951
PF3D7_0924600	861.545	0.375454	0.22742	1.65093	0.0987536	0.300429
PF3D7_0924700	2225.45	0.0366038	0.12652	0.289313	0.772342	0.91755
PF3D7_0924800	5.52502	-0.554517	0.791692	-0.70042	0.483665	0.736302
PF3D7_0924900	14.9118	0.496664	0.464866	1.0684	0.285338	0.55298
PF3D7_0925000	205.711	0.354622	0.216027	1.64156	0.10068	0.303498
PF3D7_0925100	112.299	0.422036	0.197263	2.13946	0.0323987	0.146419
PF3D7_0925200	4027.47	0.246636	0.143552	1.7181	0.0857792	0.274474
PF3D7_0925300	1088.05	-0.0968304	0.151692	-0.638335	0.523255	0.766412
PF3D7_0925400	275.279	0.191215	0.263668	0.725212	0.468322	0.725286
PF3D7_0925500	560.707	-0.0362427	0.223798	-0.161943	0.87135	0.961358
PF3D7_0925600	215.984	-0.379789	0.253077	-1.50069	0.133436	0.358081
PF3D7_0925700	3047.28	-0.163931	0.124183	-1.32008	0.186808	0.434442
PF3D7_0925800	3358.55	0.231812	0.165833	1.39786	0.162154	0.397224
PF3D7_0925900	27957.8	0.0493116	0.136788	0.360495	0.718477	0.887558
PF3D7_0926000	2150.34	-0.0751822	0.203004	-0.370348	0.711123	0.884013
PF3D7_0926100	28804.7	-0.0383855	0.210633	-0.182239	0.855395	0.954173
PF3D7_0926200	123.061	0.12548	0.360598	0.347978	0.727857	0.893373
PF3D7_0926300	1049.96	0.112375	0.160935	0.69826	0.485014	0.737757
PF3D7_0926400	808.25	-0.242382	0.155869	-1.55503	0.119938	0.335469
PF3D7_0926500	2276.04	0.275816	0.210838	1.30819	0.190809	0.438922
PF3D7_0926600	74.0331	1.24809	0.323558	3.85739	0.000114606	0.00216213
PF3D7_0926700	4144.41	-0.16834	0.199808	-0.842506	0.399505	0.667663
PF3D7_0926800	2237.2	0.22838	0.161746	1.41197	0.15796	0.392768
PF3D7_0926900	993.325	-0.283169	0.208168	-1.36029	0.173738	0.414216
PF3D7_0927000	442.741	-0.241613	0.156747	-1.54142	0.123214	0.338943
PF3D7_0927100	146.906	0.129827	0.184806	0.702506	0.482364	0.735386
PF3D7_0927200	499.478	1.16526	0.210862	5.52616	3.27308e-08	1.82191e-06
PF3D7_0927300	811.534	-0.362559	0.180091	-2.01321	0.044093	0.178724
PF3D7_0927400	51.0714	0.811066	0.247573	3.27606	0.00105265	0.012355
PF3D7_0927500	20.7104	-0.502394	0.483656	-1.03874	0.298924	0.567946
PF3D7_0927600	2852.25	-0.35997	0.123447	-2.916	0.00354553	0.031
PF3D7_0927700	1044.82	-0.425786	0.177854	-2.39403	0.0166645	0.093501
PF3D7_0927800	1123.93	-0.517253	0.165577	-3.12394	0.00178445	0.0186299
PF3D7_0927900	2337.1	-0.276573	0.152639	-1.81195	0.0699941	0.241812
PF3D7_0928000	770.029	-0.540095	0.221897	-2.434	0.0149332	0.0870284
PF3D7_0928100	231.049	0.208124	0.252884	0.823005	0.410505	0.680383
PF3D7_0928200	1966.85	-0.0673763	0.227769	-0.295809	0.767376	0.914474
PF3D7_0928300	418.949	-0.0375963	0.172527	-0.217916	0.827494	0.943183
PF3D7_0928500	610.544	0.280124	0.200184	1.39933	0.161713	0.397069
PF3D7_0928600	243.969	0.154668	0.235715	0.656166	0.511717	0.75807
PF3D7_0928700	1262.05	0.250477	0.158314	1.58216	0.113613	0.324231
PF3D7_0928800	785.461	0.302014	0.211675	1.42678	0.153643	0.386962
PF3D7_0928900	662.567	-0.0292206	0.102784	-0.28429	0.776188	0.919842
PF3D7_0929000	2559.03	0.0534632	0.163089	0.327816	0.743051	0.901798
PF3D7_0929100	1121.3	-0.195088	0.123953	-1.57389	0.115512	0.327013
PF3D7_0929200	6972.55	-0.0223197	0.181448	-0.123009	0.9021	0.973671
PF3D7_0929300	993.865	-0.13902	0.130946	-1.06165	0.288393	0.556031
PF3D7_0929400	6430.14	-0.0482128	0.151019	-0.31925	0.749537	0.905241
PF3D7_0929500	2.72607	1.20988	1.26616	0.955551	0.339299	0.611391
PF3D7_0929600	169.673	0.57123	0.262411	2.17685	0.0294916	0.137976
PF3D7_0929700	89.5352	-0.604358	0.302789	-1.99597	0.0459372	0.183684
PF3D7_0929800	0.773053	-0.67624	2.12038	-0.318924	0.749784	0.905345
PF3D7_0929900	164.16	-0.287946	0.211299	-1.36274	0.172964	0.413325
PF3D7_0930000	51.8161	0.933581	0.336042	2.77817	0.00546658	0.0428038
PF3D7_0930100	1440.99	-0.404117	0.157998	-2.55773	0.0105357	0.0689545
PF3D7_0930200	450.897	-0.483482	0.28665	-1.68667	0.0916677	0.285042
PF3D7_0930300	29179.6	0.26537	0.154136	1.72167	0.0851297	0.273421
PF3D7_0930400	7009.9	0.0736922	0.113423	0.64971	0.51588	0.761027
PF3D7_0930500	3668.19	-0.213603	0.179273	-1.1915	0.233457	0.493792
PF3D7_0930600	2173.41	-0.0243315	0.1039	-0.234181	0.814845	0.939728
PF3D7_0930700	828.956	-0.262705	0.217251	-1.20922	0.226577	0.485263
PF3D7_0930800	2295.71	0.149696	0.186953	0.800716	0.423296	0.689989
PF3D7_0930900	141.307	-0.0871458	0.254304	-0.342684	0.731836	0.895404
PF3D7_0931000	1546.39	-0.252323	0.168468	-1.49775	0.134197	0.358797
PF3D7_0931100	13837.2	-0.044985	0.131616	-0.34179	0.732509	0.895803
PF3D7_0931200	192.531	-0.298947	0.375077	-0.797028	0.425435	0.692271
PF3D7_0931300	115.462	-0.350087	0.261317	-1.3397	0.180342	0.42351
PF3D7_0931400	3323.67	0.0854954	0.250423	0.341404	0.732799	0.895803
PF3D7_0931500	26.4215	0.0184928	0.443714	0.0416773	0.966756	0.997633
PF3D7_0931600	7.30512	0.438791	0.779647	0.562807	0.573566	0.804839
PF3D7_0931700	86.6058	1.05297	0.28032	3.75633	0.000172426	0.00297355
PF3D7_0931800	3817.38	-0.362455	0.148116	-2.4471	0.0144012	0.0847785
PF3D7_0931900	83.9802	0.0770795	0.283295	0.272082	0.785559	0.925313
PF3D7_0932000	62.5732	0.115202	0.354106	0.325331	0.74493	0.903163
PF3D7_0932100	1868.66	0.101561	0.181353	0.560018	0.575467	0.805597
PF3D7_0932200	2305.85	-0.526125	0.300323	-1.75186	0.0797972	0.261586
PF3D7_0932300	3091.4	-0.0133051	0.120874	-0.110074	0.912351	0.976439
PF3D7_0932400	881.977	0.0688114	0.155107	0.44364	0.657303	0.854813
PF3D7_0932500	459.914	0.069387	0.144201	0.481181	0.630388	0.840642
PF3D7_0932600	295.776	-0.555187	0.218588	-2.53987	0.0110892	0.0712032
PF3D7_0932700	518.021	0.16041	0.158746	1.01048	0.312266	0.583436
PF3D7_0932800	6752.27	0.0420277	0.129335	0.324953	0.745217	0.903163
PF3D7_0932900	56.4487	0.778667	0.539673	1.44285	0.149063	0.379887
PF3D7_0933000	3141.37	-0.0219615	0.118545	-0.185259	0.853026	0.953298
PF3D7_0933100	1002.16	0.475211	0.159349	2.98219	0.00286194	0.0263336
PF3D7_0933200	314.081	0.193623	0.259622	0.745788	0.455795	0.714978
PF3D7_0933300	1473.6	-0.0761848	0.166187	-0.458429	0.646644	0.848464
PF3D7_0933400	141.709	-0.143305	0.272102	-0.52666	0.598429	0.818382
PF3D7_0933500	933.258	0.363004	0.175727	2.06573	0.0388537	0.164218
PF3D7_0933600	4769.78	-0.112346	0.239402	-0.469278	0.638871	0.844897
PF3D7_0933700	273.047	-0.0690978	0.234471	-0.294697	0.768226	0.914474
PF3D7_0933800	90.8828	0.590233	0.24485	2.41059	0.0159269	0.0910894
PF3D7_0933900	2281.37	0.314717	0.226848	1.38734	0.165337	0.402915
PF3D7_0934000	979.006	0.0581526	0.126134	0.46104	0.64477	0.847533
PF3D7_0934100	3674.05	-0.130693	0.148033	-0.882864	0.37731	0.648497
PF3D7_0934200	93.0047	0.081388	0.426799	0.190694	0.848765	0.951036
PF3D7_0934300	206.645	-0.334867	0.215927	-1.55084	0.120941	0.336524
PF3D7_0934400	1101.73	-0.277993	0.212193	-1.3101	0.190163	0.438308
PF3D7_0934500	3581.53	-0.348651	0.186694	-1.8675	0.0618325	0.222978
PF3D7_0934600	257.375	-0.687493	0.23897	-2.8769	0.00401606	0.0340548
PF3D7_0934700	4030.19	-0.156424	0.145711	-1.07352	0.283036	0.55055
PF3D7_0934800	1654.47	-0.417959	0.169166	-2.47071	0.0134846	0.0818688
PF3D7_0934900	822.444	0.275942	0.187172	1.47427	0.140408	0.368866
PF3D7_0935000	2579.72	-0.226592	0.139363	-1.62591	0.103968	0.309203
PF3D7_0935100	624.243	-0.411443	0.288759	-1.42487	0.154196	0.387524
PF3D7_0935200	6908.97	-0.0504912	0.147224	-0.342954	0.731633	0.895351
PF3D7_0935300	188.04	-0.309864	0.260536	-1.18933	0.234308	0.49466
PF3D7_0935390	6.87772	1.28594	0.809956	1.58767	0.112361	0.322127
PF3D7_0935400	4.39388	0.149837	0.915356	0.163693	0.869973	0.961358
PF3D7_0935500	1343.15	-0.233942	0.194643	-1.20191	0.2294	0.488889
PF3D7_0935600	26036	0.181974	0.157819	1.15305	0.248889	0.5133
PF3D7_0935700	1829.77	0.0271125	0.22617	0.119877	0.904581	0.974057
PF3D7_0935800	4504.33	-0.142615	0.2117	-0.673668	0.500523	0.749842
PF3D7_0935900	135269	-0.262317	0.187519	-1.39889	0.161847	0.397069
PF3D7_0936000	25735.7	-0.632918	0.127478	-4.96493	6.87275e-07	2.702e-05
PF3D7_0936100	1961.71	0.132213	0.255894	0.51667	0.605386	0.822963
PF3D7_0936200	1362.94	-0.262802	0.216766	-1.21238	0.225367	0.484281
PF3D7_0936300	27850.6	-0.228409	0.169135	-1.35046	0.17687	0.418679
PF3D7_0936400	1402.89	0.587864	0.190454	3.08665	0.00202429	0.0204686
PF3D7_0936500	182.315	1.11387	0.261798	4.25468	2.09352e-05	0.000539899
PF3D7_0936600	5699.83	0.930175	0.231424	4.01935	5.83584e-05	0.00124277
PF3D7_0936700	397.478	0.346505	0.245819	1.40959	0.15866	0.393812
PF3D7_0936800	24965.5	0.308421	0.241675	1.27618	0.201892	0.453651
PF3D7_0936900	109.897	1.87333	0.244455	7.66332	1.81191e-14	3.34342e-12
PF3D7_0937000	146.611	1.91764	0.299171	6.40986	1.45658e-10	1.38795e-08
PF3D7_0937100	58.1091	1.98719	0.498186	3.98886	6.63909e-05	0.00138241
PF3D7_0937200	299.295	1.74616	0.312534	5.5871	2.30887e-08	1.33819e-06
PF3D7_0937300	5.94613	2.58266	1.12319	2.29939	0.0214825	0.111828
PF3D7_0937400	8.53556	0.354167	0.774447	0.457316	0.647444	0.848925
PF3D7_0937500	58.9321	0.892124	0.38373	2.32488	0.0200786	0.106997
PF3D7_0937600	8.90614	0.2624	1.00342	0.261505	0.793703	0.929321
PF3D7_0937700	70.0128	1.01946	0.40973	2.48812	0.0128419	0.0788177
PF3D7_0937800	4323.58	0.722953	0.229661	3.14791	0.00164443	0.0174433
PF3D7_1100100	4.95662	-0.367152	0.780116	-0.470637	0.6379	0.84458
PF3D7_1100200	2.70108	-40.8549	5.43875	-7.51182	5.83092e-14	9.36613e-12
PF3D7_1100300	11.1336	0.314771	0.823719	0.382134	0.702362	0.879439
PF3D7_1100400	39.3837	1.8699	0.422799	4.42266	9.74925e-06	0.000275429
PF3D7_1100500	976.712	0.702456	0.193546	3.62941	0.000284073	0.00443675
PF3D7_1100600	9.68746	1.27493	0.980213	1.30067	0.193372	0.443006
PF3D7_1100700	50.1315	3.44791	0.455211	7.57431	3.61048e-14	6.15095e-12
PF3D7_1100800	385.144	0.728526	0.219005	3.32652	0.000879378	0.0108418
PF3D7_1100900	3.3537	-0.209811	1.53768	-0.136446	0.891468	0.968611
PF3D7_1101000	0.99359	2.44387	2.15067	1.13633	0.255818	0.520649
PF3D7_1101100	2235.84	0.146219	0.202916	0.720592	0.471161	0.72751
PF3D7_1101200	486.286	0.188481	0.247067	0.762874	0.445539	0.706943
PF3D7_1101300	59.2618	2.19803	0.408077	5.38632	7.19155e-08	3.63563e-06
PF3D7_1101400	0.375457	0	5.81347	0	1	1
PF3D7_1101500	8.25474	1.88483	0.938995	2.00729	0.0447193	0.180353
PF3D7_1101600	0.65086	0	5.81344	0	1	1
PF3D7_1101700	155.997	0.172607	0.352845	0.489187	0.624709	0.836816
PF3D7_1101800	0.124184	0.841838	5.81366	0.144803	0.884866	0.965925
PF3D7_1101900	0.138946	-1.97308	5.79609	-0.340416	0.733543	0.896517
PF3D7_1102100	0.504145	2.18014	3.36131	0.648599	0.516598	0.761887
PF3D7_1102200	63.6388	7.46719	0.87345	8.54907	1.2408e-17	3.95524e-15
PF3D7_1102300	60.4908	2.90511	0.504325	5.76039	8.39217e-09	5.32403e-07
PF3D7_1102400	1533.02	0.385851	0.161001	2.39657	0.0165491	0.0931323
PF3D7_1102500	17208.4	1.31347	0.230917	5.68807	1.2848e-08	7.90685e-07
PF3D7_1102600	526.699	1.0471	0.257037	4.07371	4.62692e-05	0.00102412
PF3D7_1102700	17251.5	-0.553858	0.169728	-3.2632	0.00110161	0.0128042
PF3D7_1102800	92367.8	-0.0518629	0.215325	-0.240858	0.809665	0.936235
PF3D7_1102900	439.528	0.438289	0.226364	1.93621	0.052842	0.201272
PF3D7_1103000	75.3063	-0.229682	0.409021	-0.561541	0.574429	0.805536
PF3D7_1103100	21582.2	-0.284344	0.220202	-1.29128	0.196605	0.449132
PF3D7_1103200	0.899511	0	2.79402	0	1	1
PF3D7_1103300	1.31239	2.45562	2.02388	1.21332	0.225006	0.484111
PF3D7_1103400	2833.57	-0.0099794	0.144529	-0.0690477	0.944952	0.988987
PF3D7_1103500	85.4131	0.00853744	0.328644	0.0259777	0.979275	1
PF3D7_1103600	917.405	-0.562156	0.123048	-4.5686	4.90999e-06	0.000150021
PF3D7_1103700	2744.45	-0.338723	0.106581	-3.17807	0.00148257	0.0161531
PF3D7_1103800	9902.6	0.153206	0.159665	0.95955	0.337282	0.608926
PF3D7_1103900	0.0271447	-0.552687	5.81367	-0.0950669	0.924262	0.980675
PF3D7_1104000	3823.78	-0.384314	0.134438	-2.85866	0.00425433	0.035592
PF3D7_1104100	2471.76	-0.0543387	0.238344	-0.227984	0.819659	0.940219
PF3D7_1104200	3925.64	-0.0984003	0.242395	-0.40595	0.684779	0.869625
PF3D7_1104300	943.724	0.379142	0.147866	2.56409	0.0103447	0.0681004
PF3D7_1104400	2775.39	-0.0267494	0.151013	-0.177133	0.859404	0.955802
PF3D7_1104500	55.2186	0.722448	0.353372	2.04444	0.0409103	0.170369
PF3D7_1104600	132.543	1.94821	0.25452	7.65445	1.94135e-14	3.4107e-12
PF3D7_1104700	2018.9	-0.201933	0.222094	-0.909225	0.363231	0.635864
PF3D7_1104800	2113.9	-0.394421	0.142982	-2.75854	0.00580608	0.0448993
PF3D7_1104900	1262.24	0.245551	0.268519	0.914464	0.360473	0.632713
PF3D7_1105000	9044.89	0.34486	0.158353	2.1778	0.0294212	0.137976
PF3D7_1105100	17098.2	0.591842	0.269068	2.19959	0.0278357	0.133298
PF3D7_1105200	125.962	-0.437735	0.325315	-1.34558	0.17844	0.420624
PF3D7_1105300	852.961	-0.220336	0.211917	-1.03973	0.298466	0.567458
PF3D7_1105400	27071.5	-0.37225	0.142643	-2.60966	0.0090631	0.0616737
PF3D7_1105500	749.262	-0.659178	0.200824	-3.28237	0.00102938	0.0122093
PF3D7_1105600	7370.63	0.00220271	0.129414	0.0170207	0.98642	1
PF3D7_1105700	4488.04	-0.164689	0.24169	-0.681404	0.495616	0.746211
PF3D7_1105800	5379.95	-0.2954	0.137869	-2.14261	0.0321445	0.145697
PF3D7_1105900	322.867	0.0559259	0.233793	0.239211	0.810942	0.936511
PF3D7_1106000	5512.44	-0.251829	0.152421	-1.65219	0.0984955	0.299968
PF3D7_1106100	743.388	-0.104339	0.159732	-0.653216	0.513617	0.760083
PF3D7_1106200	196.966	0.147527	0.269052	0.548321	0.583471	0.810771
PF3D7_1106300	2810.96	-0.170243	0.156518	-1.08769	0.276731	0.54322
PF3D7_1106400	147.625	-0.0783026	0.22394	-0.349659	0.726595	0.892683
PF3D7_1106500	4241.71	0.249405	0.195257	1.27732	0.20149	0.45325
PF3D7_1106600	1544.02	0.263741	0.148816	1.77227	0.0763503	0.254894
PF3D7_1106700	2180.35	0.24089	0.129538	1.85961	0.0629413	0.225674
PF3D7_1106800	2417.33	0.268756	0.204785	1.31238	0.189392	0.437634
PF3D7_1106900	296.225	0.368133	0.175566	2.09684	0.0360079	0.15584
PF3D7_1107000	1178.88	-0.199232	0.252756	-0.788237	0.430558	0.694975
PF3D7_1107100	1187.51	0.188551	0.120533	1.56431	0.117745	0.331644
PF3D7_1107200	2994.58	-0.196633	0.126132	-1.55894	0.11901	0.333703
PF3D7_1107300	63676	0.231091	0.165537	1.39601	0.162712	0.398243
PF3D7_1107400	1492.83	-0.179388	0.260021	-0.689898	0.490258	0.742138
PF3D7_1107500	1481.85	-0.0945847	0.169385	-0.558402	0.57657	0.806337
PF3D7_1107600	77.1291	-0.0702135	0.42209	-0.166347	0.867884	0.960544
PF3D7_1107700	5908.99	0.0317849	0.101111	0.314356	0.753251	0.907971
PF3D7_1107800	11864.4	0.0926682	0.221616	0.418149	0.675838	0.865491
PF3D7_1107900	1235.22	-0.126899	0.274081	-0.462998	0.643366	0.847247
PF3D7_1108000	4649.23	-0.259106	0.164312	-1.57691	0.114815	0.325989
PF3D7_1108100	262.09	-0.0905832	0.291433	-0.31082	0.755937	0.909065
PF3D7_1108200	537.521	-0.0281168	0.12041	-0.233508	0.815367	0.939728
PF3D7_1108300	254.641	0.0838429	0.19058	0.439935	0.659985	0.855727
PF3D7_1108400	11467.3	-0.204271	0.136295	-1.49875	0.13394	0.358797
PF3D7_1108500	1819.68	-0.187074	0.240955	-0.776386	0.437521	0.700184
PF3D7_1108600	20766.7	-0.104839	0.126641	-0.827844	0.407759	0.677712
PF3D7_1108700	7799.97	-0.189615	0.108461	-1.74823	0.0804243	0.263181
PF3D7_1108800	15.7177	0.33982	0.834393	0.407266	0.683813	0.869606
PF3D7_1108900	646.648	-0.292882	0.20372	-1.43767	0.150528	0.382236
PF3D7_1109000	27.045	0.0816833	0.38405	0.212689	0.83157	0.945459
PF3D7_1109100	399.925	0.615739	0.360569	1.70769	0.0876946	0.278227
PF3D7_1109200	251.16	0.0677477	0.314609	0.215339	0.829503	0.944212
PF3D7_1109400	9586.84	-0.533564	0.135954	-3.92459	8.68776e-05	0.00170778
PF3D7_1109300	1.0934	-3.26394	1.8509	-1.76343	0.077828	0.257382
PF3D7_1109500	16.7467	0.84866	0.563179	1.50691	0.131834	0.355478
PF3D7_1109600	2.00086	0.952246	1.59037	0.598756	0.549335	0.788451
PF3D7_1109700	15.9009	-0.0242849	0.55429	-0.0438127	0.965054	0.997633
PF3D7_1109800	0.0931517	0	5.81367	0	1	1
PF3D7_1109900	13288.2	-0.4266	0.177703	-2.40063	0.0163667	0.0929394
PF3D7_1110000	623.026	-0.263445	0.215652	-1.22162	0.221851	0.479987
PF3D7_1110100	869.988	-0.2837	0.216352	-1.31129	0.189761	0.438307
PF3D7_1110200	14276.4	-0.169682	0.147691	-1.1489	0.250597	0.515122
PF3D7_1110300	3309.93	-0.00745577	0.178314	-0.0418125	0.966648	0.997633
PF3D7_1110400	63412.5	0.291531	0.171967	1.69527	0.0900242	0.281959
PF3D7_1110500	3544.06	-0.118567	0.129502	-0.915557	0.359899	0.632543
PF3D7_1110600	1016.36	-0.869879	0.245312	-3.54602	0.000391103	0.00575598
PF3D7_1110700	628.601	-0.187279	0.159062	-1.1774	0.239037	0.501042
PF3D7_1110800	125.75	0.354303	0.254683	1.39115	0.16418	0.400442
PF3D7_1110900	2650.92	-0.0738105	0.139965	-0.527352	0.597949	0.818099
PF3D7_1111000	816.282	-0.0682161	0.13699	-0.497963	0.61851	0.831468
PF3D7_1111100	2889.59	-0.249965	0.176814	-1.41372	0.157446	0.392342
PF3D7_1111200	1585.61	0.247929	0.132484	1.87139	0.0612908	0.221777
PF3D7_1111300	271.556	-0.344972	0.288869	-1.19422	0.232392	0.49229
PF3D7_1111400	651.854	-0.0313761	0.18154	-0.172833	0.862783	0.957853
PF3D7_1111500	910.274	-0.315138	0.131583	-2.39497	0.0166218	0.0933547
PF3D7_1111600	102.542	0.181413	0.284866	0.636838	0.52423	0.767447
PF3D7_1111700	606.348	0.255246	0.356377	0.716226	0.473852	0.729429
PF3D7_1111800	306.571	-0.385833	0.174625	-2.2095	0.02714	0.131512
PF3D7_1111900	221.098	-0.468439	0.182333	-2.56914	0.0101953	0.0674614
PF3D7_1112000	694.785	-0.536737	0.206241	-2.60248	0.00925535	0.0628425
PF3D7_1112100	5949.42	0.0694974	0.176023	0.394821	0.692975	0.874305
PF3D7_1112200	174.068	0.249361	0.160496	1.55369	0.120257	0.335703
PF3D7_1112300	448.019	0.209318	0.165492	1.26482	0.205936	0.460061
PF3D7_1112400	626.081	-0.573748	0.233276	-2.45953	0.013912	0.0829048
PF3D7_1112500	780.714	-0.147971	0.251961	-0.587277	0.557018	0.792726
PF3D7_1112600	688.256	-0.148213	0.154264	-0.960777	0.336664	0.608593
PF3D7_1112700	292.017	0.256541	0.159833	1.60506	0.108481	0.316985
PF3D7_1112800	106.899	0.103692	0.339751	0.305201	0.760213	0.911221
PF3D7_1112900	51.145	0.201138	0.291033	0.691118	0.489491	0.741957
PF3D7_1113000	477.666	0.602431	0.302255	1.99312	0.0462481	0.184356
PF3D7_1113100	8843.71	-0.0893517	0.11278	-0.792264	0.428207	0.693531
PF3D7_1113200	348.726	-1.04559	0.343553	-3.04347	0.00233869	0.0226691
PF3D7_1113300	1285.2	-0.325661	0.145553	-2.2374	0.0252602	0.125232
PF3D7_1113400	8427.99	-0.230375	0.162862	-1.41454	0.157204	0.392112
PF3D7_1113500	1265.2	-0.166841	0.176425	-0.945678	0.344313	0.616278
PF3D7_1113600	1996.97	-0.0791617	0.147958	-0.535028	0.59263	0.815018
PF3D7_1113700	1544.02	-0.115075	0.11165	-1.03067	0.302693	0.57317
PF3D7_1113800	690.26	0.0720331	0.173703	0.414692	0.678368	0.866178
PF3D7_1113900	59.7663	1.27878	0.263097	4.86049	1.17096e-06	4.38875e-05
PF3D7_1114000	28.3238	0.897421	0.421198	2.13064	0.0331189	0.148599
PF3D7_1114100	2026.7	-0.361748	0.170473	-2.12202	0.0338359	0.149787
PF3D7_1114200	2291.37	-0.130709	0.146539	-0.89198	0.372403	0.64368
PF3D7_1114300	0.349518	1.9158	5.78094	0.331399	0.740343	0.900716
PF3D7_1114400	453.692	-0.0145934	0.161459	-0.0903847	0.927982	0.981952
PF3D7_1114500	201.636	0.193162	0.180908	1.06774	0.285637	0.55298
PF3D7_1114600	91.4185	0.471431	0.267571	1.76189	0.0780876	0.257914
PF3D7_1114700	11414.1	-0.198768	0.14993	-1.32574	0.184926	0.431271
PF3D7_1114800	100.182	0.0906235	0.233173	0.388653	0.697533	0.876907
PF3D7_1114900	567.304	0.422742	0.344277	1.22791	0.21948	0.477984
PF3D7_1115000	845.786	-0.331298	0.223174	-1.48449	0.13768	0.364596
PF3D7_1115100	328.283	0.2847	0.269039	1.05821	0.289961	0.557892
PF3D7_1115200	3363.39	-0.555678	0.133089	-4.17523	2.97686e-05	0.000712165
PF3D7_1115300	1714.96	-0.144853	0.137435	-1.05397	0.291895	0.560272
PF3D7_1115400	5269.04	-0.283767	0.170901	-1.66042	0.0968296	0.295379
PF3D7_1115500	743.569	-0.570709	0.187953	-3.03645	0.00239384	0.0230341
PF3D7_1115600	2156.17	-0.404069	0.18223	-2.21736	0.0265985	0.130258
PF3D7_1115700	13291.6	-0.336847	0.148586	-2.26701	0.0233897	0.118505
PF3D7_1115800	6856.65	0.199371	0.188791	1.05604	0.29095	0.55903
PF3D7_1115900	496.555	-0.55762	0.22051	-2.52878	0.011446	0.0725201
PF3D7_1116000	2489.5	0.38365	0.214421	1.78924	0.0735764	0.248865
PF3D7_1116100	3887.51	-0.394644	0.161886	-2.43779	0.0147772	0.0866064
PF3D7_1116200	229.656	-0.242371	0.21908	-1.10631	0.268591	0.534207
PF3D7_1116300	942.111	0.0424096	0.274965	0.154236	0.877423	0.963326
PF3D7_1116400	836.347	-0.116374	0.161632	-0.719991	0.471531	0.727585
PF3D7_1116500	914.416	-0.0821933	0.164662	-0.499162	0.617665	0.831244
PF3D7_1116600	2838.69	-0.0598149	0.125673	-0.475958	0.634105	0.842376
PF3D7_1116700	22508.9	-0.320649	0.12848	-2.49572	0.0125703	0.0776598
PF3D7_1116800	11256.3	-0.032577	0.162171	-0.200881	0.840792	0.948659
PF3D7_1116900	47.2621	0.460079	0.350507	1.31261	0.189315	0.437634
PF3D7_1117000	328.17	0.525515	0.1815	2.89541	0.00378668	0.0325516
PF3D7_1117100	1116.95	-0.018118	0.108674	-0.166719	0.867591	0.960544
PF3D7_1117200	169.064	0.262722	0.186863	1.40596	0.159737	0.394796
PF3D7_1117300	420.354	-0.289996	0.335337	-0.86479	0.387154	0.655913
PF3D7_1117400	1630.27	-0.643013	0.162754	-3.95084	7.78784e-05	0.00156929
PF3D7_1117500	868.82	0.0166601	0.240539	0.0692614	0.944782	0.988987
PF3D7_1117600	430.636	-0.206726	0.178555	-1.15777	0.246956	0.511556
PF3D7_1117700	24585.5	-0.32118	0.233719	-1.37421	0.169376	0.409137
PF3D7_1117800	2553.14	-0.0987774	0.157878	-0.625657	0.53154	0.773564
PF3D7_1117900	3432.44	0.265806	0.181222	1.46674	0.142447	0.371056
PF3D7_1118000	438.998	-0.197339	0.222239	-0.887959	0.374563	0.645671
PF3D7_1118100	428.337	-0.337016	0.253956	-1.32706	0.184488	0.430728
PF3D7_1118200	9709.19	-0.0219665	0.11817	-0.185888	0.852532	0.953298
PF3D7_1118300	16132.9	0.151626	0.122052	1.24231	0.214121	0.470782
PF3D7_1118400	681.176	-0.635293	0.251251	-2.52852	0.0114546	0.0725201
PF3D7_1118500	8510	-0.283881	0.157382	-1.80378	0.0712662	0.244221
PF3D7_1118600	4091.5	-0.062056	0.114509	-0.541929	0.587867	0.813608
PF3D7_1118700	777.328	-0.104393	0.168228	-0.620547	0.534898	0.776318
PF3D7_1118800	247.856	0.464647	0.150007	3.0975	0.00195161	0.0199854
PF3D7_1118900	44.4616	0.43216	0.331001	1.30562	0.191683	0.440393
PF3D7_1119000	2678.87	-0.101127	0.115075	-0.878791	0.379515	0.649541
PF3D7_1119100	860.059	-0.345227	0.150031	-2.30105	0.021389	0.111445
PF3D7_1119200	837.758	-0.203062	0.198338	-1.02382	0.305923	0.576953
PF3D7_1119300	4877.49	-0.255021	0.173063	-1.47358	0.140596	0.369187
PF3D7_1119400	4225.44	-0.0505214	0.202481	-0.249511	0.802965	0.933917
PF3D7_1119500	667.619	-0.417431	0.150737	-2.76927	0.00561812	0.0436861
PF3D7_1119600	5665.59	-0.154443	0.158411	-0.974948	0.329586	0.603561
PF3D7_1119700	214.83	0.0285519	0.257237	0.110995	0.91162	0.976439
PF3D7_1119800	1189.46	-0.72537	0.175288	-4.13815	3.50112e-05	0.000810012
PF3D7_1119900	5125.16	-0.15281	0.211208	-0.723504	0.46937	0.725923
PF3D7_1120000	21832.3	-0.103639	0.153287	-0.676108	0.498972	0.749058
PF3D7_1120100	30192.1	-0.183477	0.178964	-1.02522	0.305261	0.576478
PF3D7_1120200	792.361	-0.13891	0.18334	-0.757666	0.448651	0.709723
PF3D7_1120300	887.875	-0.223894	0.139332	-1.6069	0.108075	0.316136
PF3D7_1120400	1715.46	-0.283515	0.135688	-2.08946	0.0366664	0.157729
PF3D7_1120500	2961.59	-0.331583	0.16081	-2.06195	0.0392126	0.164891
PF3D7_1120600	1907.8	0.276277	0.225028	1.22775	0.219541	0.477984
PF3D7_1120700	877.565	0.0257873	0.248478	0.103781	0.917343	0.978615
PF3D7_1120800	258.263	0.0177523	0.192133	0.0923957	0.926384	0.981194
PF3D7_1120900	414.298	-0.302359	0.201692	-1.49911	0.133844	0.358797
PF3D7_1121000	344.379	-0.118287	0.182671	-0.647541	0.517282	0.76218
PF3D7_1121100	5678.64	-0.0276565	0.246863	-0.112032	0.910798	0.976213
PF3D7_1121200	147.466	-0.183768	0.177937	-1.03277	0.301712	0.571697
PF3D7_1121300	1181.44	0.307432	0.277669	1.10719	0.268211	0.533764
PF3D7_1121400	18.36	0.29338	0.407538	0.719883	0.471597	0.727585
PF3D7_1121500	271.588	-0.361007	0.234214	-1.54136	0.12323	0.338943
PF3D7_1121600	36258.7	-0.12624	0.294943	-0.428014	0.668641	0.861143
PF3D7_1121700	3114.51	-0.0293811	0.113716	-0.258372	0.79612	0.930323
PF3D7_1121800	261.536	1.97109	0.274501	7.18063	6.93891e-13	8.86603e-11
PF3D7_1121900	381.703	-0.072304	0.184859	-0.391131	0.6957	0.876367
PF3D7_1122000	379.956	-0.405945	0.226473	-1.79246	0.073059	0.248011
PF3D7_1122100	318.839	-0.580277	0.337439	-1.71965	0.0854959	0.274035
PF3D7_1122200	1572.67	-0.148101	0.157957	-0.937602	0.348449	0.619734
PF3D7_1122300	250.908	-0.734446	0.41077	-1.78797	0.0737804	0.249125
PF3D7_1122400	2932.3	-0.126737	0.130815	-0.968826	0.332632	0.605393
PF3D7_1122500	544.691	-0.0556027	0.294398	-0.188869	0.850195	0.952341
PF3D7_1122600	225.272	0.368403	0.223043	1.65171	0.0985933	0.300104
PF3D7_1122700	149.967	-0.41995	0.337023	-1.24606	0.212743	0.46969
PF3D7_1122800	1690.79	0.217823	0.155682	1.39915	0.161767	0.397069
PF3D7_1122900	878.451	1.08294	0.181071	5.98073	2.22138e-09	1.71077e-07
PF3D7_1123000	11693.4	0.0533292	0.171169	0.311559	0.755375	0.908584
PF3D7_1123100	12389.3	0.299215	0.150572	1.98719	0.0469016	0.185691
PF3D7_1123200	368.245	0.041584	0.207823	0.200093	0.841408	0.948926
PF3D7_1123300	2609.34	0.0459097	0.246881	0.185959	0.852477	0.953298
PF3D7_1123400	14318.5	-0.111076	0.164946	-0.673406	0.500689	0.749842
PF3D7_1123500	3355.07	0.131716	0.166762	0.789844	0.429619	0.694455
PF3D7_1123600	2799.6	0.021844	0.189294	0.115398	0.90813	0.974763
PF3D7_1123700	742.868	-0.346161	0.310448	-1.11504	0.264834	0.530429
PF3D7_1123800	708.203	0.109655	0.195735	0.560226	0.575326	0.805597
PF3D7_1123900	4715.32	0.00776063	0.288143	0.0269333	0.978513	1
PF3D7_1124000	1557.01	-0.205584	0.152722	-1.34613	0.17826	0.420552
PF3D7_1124100	5411.19	-0.0704433	0.156674	-0.449618	0.652986	0.852566
PF3D7_1124200	739.066	-0.470707	0.153042	-3.07567	0.00210029	0.0210104
PF3D7_1124300	6411.95	0.0941762	0.176206	0.534467	0.593018	0.815018
PF3D7_1124400	779.405	-0.263222	0.131278	-2.00508	0.0449548	0.181043
PF3D7_1124500	421.17	0.305543	0.207088	1.47543	0.140098	0.368568
PF3D7_1124600	4880.2	0.0131901	0.172791	0.0763358	0.939152	0.986745
PF3D7_1124700	2779.65	-0.242877	0.154008	-1.57704	0.114786	0.325989
PF3D7_1124800	4349.79	-0.524095	0.130305	-4.02206	5.76906e-05	0.00123322
PF3D7_1124900	10104.7	-0.0936579	0.204422	-0.458161	0.646837	0.848464
PF3D7_1125000	974.273	-0.454972	0.171407	-2.65434	0.00794638	0.0561944
PF3D7_1125100	603.16	-0.470576	0.149432	-3.14909	0.00163779	0.0174244
PF3D7_1125200	2106.91	-0.0445397	0.116496	-0.382329	0.702217	0.879439
PF3D7_1125300	5100.19	-0.137668	0.149319	-0.921972	0.356543	0.629322
PF3D7_1125400	5766.15	-0.0286153	0.14508	-0.197238	0.843641	0.949486
PF3D7_1125500	1611.14	-0.638817	0.194957	-3.27671	0.00105024	0.0123524
PF3D7_1125600	223.192	-0.608269	0.213267	-2.85215	0.00434249	0.0361681
PF3D7_1125700	944.813	-0.0803539	0.148684	-0.540435	0.588897	0.814059
PF3D7_1125800	2153.92	-0.206831	0.202584	-1.02096	0.307272	0.578334
PF3D7_1125900	1163.47	-0.271933	0.18435	-1.47509	0.140188	0.368632
PF3D7_1126000	18770.2	0.00273413	0.118861	0.0230027	0.981648	1
PF3D7_1126100	743.222	-0.364664	0.190885	-1.91038	0.0560839	0.209226
PF3D7_1126200	20439.9	-0.388227	0.170925	-2.27132	0.0231274	0.117667
PF3D7_1126300	449.757	-0.296697	0.247656	-1.19802	0.23091	0.490804
PF3D7_1126400	878.709	-0.410467	0.178091	-2.30482	0.0211768	0.110956
PF3D7_1126500	6436.08	-0.180682	0.161565	-1.11832	0.263429	0.529117
PF3D7_1126600	1377.69	-0.203948	0.232755	-0.876234	0.380903	0.650191
PF3D7_1126700	1599.92	-0.0051314	0.229546	-0.0223546	0.982165	1
PF3D7_1126800	332.399	1.02198	0.237564	4.30191	1.69334e-05	0.000449055
PF3D7_1126900	2030.64	-0.173945	0.22292	-0.780304	0.435212	0.698476
PF3D7_1127000	735.273	-0.595993	0.175527	-3.39545	0.000685171	0.00885524
PF3D7_1127100	2050.42	-0.791068	0.278637	-2.83906	0.0045247	0.0374087
PF3D7_1127200	9.00297	0.0625793	0.76351	0.0819627	0.934676	0.984569
PF3D7_1127300	844.286	-0.41549	0.234713	-1.7702	0.0766936	0.255585
PF3D7_1127400	248.826	-0.456309	0.211444	-2.15806	0.0309229	0.142382
PF3D7_1127500	1688.94	-0.142256	0.192758	-0.738001	0.460514	0.71917
PF3D7_1127600	1404.45	-0.457529	0.188131	-2.43197	0.0150169	0.087306
PF3D7_1127700	169.508	-0.527396	0.282696	-1.8656	0.0620978	0.223648
PF3D7_1127800	4081.62	0.0154816	0.132526	0.116819	0.907003	0.974763
PF3D7_1127900	825.543	-0.213272	0.210661	-1.0124	0.311348	0.582495
PF3D7_1128000	5058.56	-0.199949	0.117532	-1.70123	0.0889004	0.279842
PF3D7_1128100	4788.03	-0.166302	0.149098	-1.11539	0.264683	0.530429
PF3D7_1128200	1182.61	-0.272184	0.199559	-1.36393	0.172591	0.413325
PF3D7_1128300	1426.65	0.456429	0.217331	2.10016	0.0357149	0.155169
PF3D7_1128400	3501.28	-0.241145	0.196307	-1.22841	0.219293	0.477984
PF3D7_1128500	1062.21	-0.190963	0.134363	-1.42125	0.155244	0.389113
PF3D7_1128600	244.539	0.633956	0.152098	4.16807	3.07185e-05	0.00072869
PF3D7_1128700	274.688	-0.00459089	0.193442	-0.0237326	0.981066	1
PF3D7_1128900	739.648	-0.180067	0.191557	-0.940018	0.347208	0.618556
PF3D7_1129000	2602.11	-0.578428	0.177775	-3.25371	0.0011391	0.0130961
PF3D7_1129100	26577.8	0.163277	0.17834	0.915534	0.359911	0.632543
PF3D7_1129200	7183.29	-0.384429	0.122374	-3.14142	0.00168128	0.0177672
PF3D7_1129300	636.074	0.224975	0.314988	0.714235	0.475082	0.729957
PF3D7_1129400	7081.15	0.28126	0.198837	1.41453	0.157207	0.392112
PF3D7_1129500	1076.19	0.0194496	0.168408	0.115491	0.908056	0.974763
PF3D7_1129600	324.172	0.404474	0.218727	1.84922	0.0644257	0.228951
PF3D7_1129700	246.834	-0.268768	0.251423	-1.06899	0.285075	0.55298
PF3D7_1129800	426.828	-0.358121	0.256063	-1.39857	0.161943	0.397069
PF3D7_1129900	1106.6	0.0139255	0.131025	0.106281	0.915359	0.977241
PF3D7_1130000	3114.9	-0.038388	0.116583	-0.329276	0.741947	0.901098
PF3D7_1130100	7960.81	-0.486755	0.217357	-2.23943	0.0251282	0.124798
PF3D7_1130200	54428.8	-0.368163	0.197135	-1.86757	0.0618222	0.222978
PF3D7_1130300	18.285	-0.537836	0.54097	-0.994207	0.320122	0.592991
PF3D7_1130310	9.3972	-1.97256	0.734004	-2.6874	0.00720107	0.0523054
PF3D7_1130400	6450.31	-0.227899	0.186022	-1.22512	0.220529	0.478323
PF3D7_1130500	1624.44	-0.131815	0.141918	-0.928809	0.352988	0.624842
PF3D7_1130600	1797.73	0.0367935	0.128331	0.286707	0.774337	0.918692
PF3D7_1130700	2999.55	-0.000484452	0.17231	-0.00281151	0.997757	1
PF3D7_1130800	240.3	0.299328	0.161349	1.85516	0.0635737	0.227038
PF3D7_1130900	353.89	0.387662	0.179111	2.16437	0.0304359	0.141004
PF3D7_1131000	721.912	0.021359	0.296784	0.0719682	0.942627	0.988305
PF3D7_1131100	416.147	0.33967	0.231682	1.4661	0.14262	0.371056
PF3D7_1131200	485.296	0.0988413	0.175366	0.563629	0.573006	0.804679
PF3D7_1131300	126.357	0.317933	0.189237	1.68008	0.0929421	0.287257
PF3D7_1131400	1059.71	0.234453	0.145379	1.6127	0.106809	0.313731
PF3D7_1131500	49.8741	0.178197	0.35074	0.50806	0.611411	0.827609
PF3D7_1131600	360.295	0.703351	0.232767	3.0217	0.00251364	0.023952
PF3D7_1131700	27.1009	-0.00884248	0.397517	-0.0222443	0.982253	1
PF3D7_1131800	10868.2	0.176737	0.180948	0.97673	0.328703	0.602533
PF3D7_1131900	46.9529	1.51653	0.307459	4.93247	8.11969e-07	3.12664e-05
PF3D7_1132000	2909.03	0.0621996	0.122706	0.5069	0.612225	0.828063
PF3D7_1132100	157.345	-0.10191	0.353369	-0.288396	0.773044	0.918051
PF3D7_1132200	21216.7	-0.159335	0.148897	-1.0701	0.284575	0.552254
PF3D7_1132300	1881.82	-0.579309	0.162005	-3.57586	0.000349078	0.00523337
PF3D7_1132400	3917.89	0.00195849	0.169342	0.0115653	0.990772	1
PF3D7_1132500	32.9942	0.495044	0.451288	1.09696	0.27266	0.5387
PF3D7_1132600	2972.11	-0.291184	0.116184	-2.50623	0.0122026	0.0760562
PF3D7_1132700	361.239	-0.0944309	0.304259	-0.310364	0.756284	0.909288
PF3D7_1132800	4091.9	-0.12034	0.197181	-0.610299	0.541664	0.782032
PF3D7_1132900	731.865	-0.458836	0.204738	-2.24109	0.0250202	0.124481
PF3D7_1133000	123.152	-0.592435	0.393926	-1.50393	0.1326	0.357009
PF3D7_1133100	7100.85	0.196574	0.154988	1.26832	0.204683	0.458425
PF3D7_1133200	12351.8	-0.162155	0.167309	-0.969199	0.332446	0.60534
PF3D7_1133300	351.694	-0.236115	0.262323	-0.900091	0.368072	0.640966
PF3D7_1133400	2715.49	-0.091388	0.199459	-0.458178	0.646824	0.848464
PF3D7_1133500	147.833	0.189591	0.261161	0.725957	0.467865	0.725053
PF3D7_1133600	143.983	0.300513	0.328173	0.915714	0.359817	0.632543
PF3D7_1133700	31676.9	0.220234	0.145977	1.50869	0.131377	0.354948
PF3D7_1133800	5027.52	-0.490905	0.138099	-3.55473	0.000378367	0.00558377
PF3D7_1133900	3620.11	-0.0384094	0.16981	-0.226191	0.821053	0.940219
PF3D7_1134000	27594.8	-0.00328241	0.185785	-0.0176678	0.985904	1
PF3D7_1134100	2115.81	-0.501027	0.209562	-2.39083	0.0168102	0.0942245
PF3D7_1134200	4389	0.187621	0.240573	0.779892	0.435454	0.698665
PF3D7_1134300	1803	0.0304037	0.272301	0.111655	0.911097	0.976213
PF3D7_1134400	552.764	-0.068144	0.226285	-0.301142	0.763306	0.913238
PF3D7_1134500	1336.28	-0.00780424	0.279553	-0.0279169	0.977728	1
PF3D7_1134600	2195.3	1.13719	0.247806	4.58905	4.4526e-06	0.000139846
PF3D7_1134700	9295.02	0.0452453	0.0999634	0.452619	0.650823	0.851489
PF3D7_1134800	2360.17	-0.586336	0.163208	-3.59257	0.000327439	0.00497449
PF3D7_1134900	89.3579	0.490855	0.432024	1.13617	0.255883	0.520649
PF3D7_1135000	169.397	-0.109109	0.304816	-0.357952	0.720379	0.888849
PF3D7_1135100	2890.09	-0.571383	0.167438	-3.41252	0.000643661	0.00845482
PF3D7_1135200	53.9773	0.761584	0.369245	2.06254	0.0391564	0.164891
PF3D7_1135300	181.087	0.0769078	0.301819	0.254814	0.798867	0.93179
PF3D7_1135400	2921.16	-0.276015	0.206586	-1.33608	0.181524	0.425548
PF3D7_1135500	347.47	-0.282311	0.186813	-1.5112	0.130738	0.353709
PF3D7_1135600	542.115	0.318424	0.23468	1.35684	0.174832	0.415759
PF3D7_1135700	0.649497	2.53709	2.29639	1.10482	0.269238	0.534729
PF3D7_1135800	465.165	-0.2692	0.230808	-1.16634	0.243478	0.506787
PF3D7_1135900	3079.29	-0.498435	0.16303	-3.05732	0.00223328	0.0219388
PF3D7_1136000	2027.08	0.458587	0.247944	1.84956	0.0643768	0.228922
PF3D7_1136100	107.93	0.433687	0.239137	1.81355	0.069747	0.241749
PF3D7_1136200	953.604	0.394722	0.194302	2.03149	0.0422053	0.17396
PF3D7_1136300	12445.5	-0.0583605	0.215216	-0.271171	0.786259	0.925313
PF3D7_1136400	4279.49	-0.131952	0.225656	-0.58475	0.558716	0.794009
PF3D7_1136500	17995.3	-0.223552	0.106402	-2.10101	0.0356398	0.154963
PF3D7_1136600	10550	0.0876642	0.152403	0.575213	0.565148	0.801124
PF3D7_1136700	547.09	0.0290286	0.180757	0.160595	0.872412	0.961518
PF3D7_1136800	1302.02	0.0544998	0.198485	0.27458	0.783639	0.924452
PF3D7_1136900	1547.71	0.0189568	0.211426	0.0896613	0.928556	0.981956
PF3D7_1137000	110.991	-0.179634	0.317193	-0.566323	0.571174	0.804296
PF3D7_1137100	1680.87	-0.0960273	0.217233	-0.442048	0.658454	0.855068
PF3D7_1137200	429.88	-0.168388	0.324476	-0.518953	0.603794	0.822354
PF3D7_1137300	5217.43	0.116573	0.101156	1.15242	0.249149	0.513648
PF3D7_1137400	1881.61	-0.158994	0.229376	-0.693159	0.48821	0.741014
PF3D7_1137500	753.593	-0.0821462	0.183092	-0.448661	0.653676	0.852566
PF3D7_1137600	15.9067	2.06585	0.539957	3.82595	0.000130267	0.00237779
PF3D7_1137700	45.052	1.32928	0.34809	3.81878	0.000134112	0.00242436
PF3D7_1137800	128.912	0.634508	0.3496	1.81496	0.0695305	0.241297
PF3D7_1137900	14.317	0.578548	0.588617	0.982894	0.32566	0.598515
PF3D7_1138000	470.172	0.433105	0.34121	1.26932	0.204327	0.457842
PF3D7_1138100	210.821	-0.0684044	0.242289	-0.282326	0.777694	0.920462
PF3D7_1138200	166.091	-0.118604	0.214576	-0.552736	0.580444	0.809541
PF3D7_1138300	29.494	0.103438	0.389302	0.265701	0.79047	0.927383
PF3D7_1138350	397.809	0.428199	0.264565	1.61851	0.105554	0.311836
PF3D7_1138400	1137.82	0.207038	0.266592	0.776611	0.437389	0.700184
PF3D7_1138500	7804.56	0.169165	0.103991	1.62673	0.103795	0.309104
PF3D7_1138600	1908.91	0.194676	0.107467	1.8115	0.0700634	0.241812
PF3D7_1138700	2816.48	0.484112	0.236112	2.05035	0.04033	0.168201
PF3D7_1138800	6669.02	-0.0504118	0.134665	-0.374348	0.708145	0.882944
PF3D7_1138900	37.0181	-0.0482449	0.46009	-0.10486	0.916487	0.977917
PF3D7_1139100	6078.77	-0.0779922	0.249536	-0.312549	0.754623	0.908245
PF3D7_1139200	297.105	-0.22179	0.297588	-0.745293	0.456094	0.715048
PF3D7_1139300	7962.46	0.251092	0.221558	1.13331	0.257086	0.520918
PF3D7_1139400	11.6565	-0.287933	0.735909	-0.391261	0.695604	0.876367
PF3D7_1139500	119.046	0.518237	0.208122	2.49007	0.0127719	0.0785596
PF3D7_1139600	209.668	0.674818	0.171589	3.93275	8.39784e-05	0.00166242
PF3D7_1139700	611.324	0.0298668	0.147361	0.202678	0.839387	0.947977
PF3D7_1139800	1601.29	0.0488078	0.33174	0.147127	0.883032	0.965925
PF3D7_1139900	328.302	-0.209782	0.363205	-0.577586	0.563544	0.799254
PF3D7_1140000	56.8194	1.2121	0.31415	3.85836	0.000114152	0.00216082
PF3D7_1140100	1396.25	-0.21594	0.180954	-1.19334	0.232735	0.492635
PF3D7_1140200	4779.41	0.0492886	0.265579	0.18559	0.852767	0.953298
PF3D7_1140300	165.75	0.0344477	0.237253	0.145194	0.884558	0.965925
PF3D7_1140400	905.168	-0.0400966	0.214223	-0.187172	0.851525	0.952692
PF3D7_1140500	656.957	0.729832	0.146385	4.98571	6.17359e-07	2.46155e-05
PF3D7_1140600	739.366	0.615685	0.361883	1.70134	0.0888798	0.279842
PF3D7_1140700	11419.1	0.725791	0.173132	4.19214	2.7634e-05	0.000669648
PF3D7_1140800	2886.22	-0.125845	0.26974	-0.466541	0.640829	0.84611
PF3D7_1140900	635.969	0.177173	0.1421	1.24682	0.212464	0.469341
PF3D7_1141000	74.7643	1.46094	0.298412	4.8957	9.79563e-07	3.72102e-05
PF3D7_1141100	425.349	1.43451	0.226443	6.33494	2.37427e-10	2.15293e-08
PF3D7_1141200	505.711	0.338106	0.355116	0.952101	0.341046	0.613535
PF3D7_1141300	2317.31	0.147631	0.166729	0.885455	0.375911	0.647121
PF3D7_1141400	1820.95	-0.198041	0.171646	-1.15378	0.248591	0.51325
PF3D7_1141500	40.2984	-0.215545	0.30995	-0.695419	0.486793	0.739862
PF3D7_1141600	372.314	-0.247162	0.201389	-1.22729	0.219715	0.477984
PF3D7_1141700	1432.03	-0.0222599	0.151742	-0.146696	0.883372	0.965925
PF3D7_1141800	190.975	0.102728	0.208495	0.492713	0.622216	0.834469
PF3D7_1141900	11.3862	-0.320036	0.664303	-0.481763	0.629975	0.840642
PF3D7_1142000	193.206	-0.043617	0.207575	-0.210127	0.833569	0.945778
PF3D7_1142100	11254.8	0.260442	0.238894	1.0902	0.275626	0.541998
PF3D7_1142200	68.0765	0.109018	0.334455	0.325957	0.744457	0.90279
PF3D7_1142300	2171.98	0.174429	0.173432	1.00575	0.314538	0.586317
PF3D7_1142400	3000.33	-0.295145	0.141522	-2.0855	0.037024	0.158771
PF3D7_1142500	5688.49	-0.380264	0.220078	-1.72786	0.0840125	0.271604
PF3D7_1142600	17175.1	-0.60451	0.228345	-2.64735	0.00811247	0.0571285
PF3D7_1142700	2222.91	-0.5055	0.141508	-3.57223	0.00035396	0.00529245
PF3D7_1142800	499.61	-0.307663	0.141464	-2.17485	0.0296413	0.138523
PF3D7_1142900	120.707	0.372104	0.373192	0.997086	0.318723	0.591763
PF3D7_1143000	371.23	-0.606198	0.257041	-2.35837	0.0183552	0.100285
PF3D7_1143100	1357.7	0.313319	0.212743	1.47275	0.140817	0.369423
PF3D7_1143200	481.867	-0.330923	0.210157	-1.57465	0.115338	0.326994
PF3D7_1143300	4314.5	-0.164244	0.123579	-1.32907	0.183825	0.429358
PF3D7_1143400	6078.29	-0.179128	0.199442	-0.898146	0.369108	0.640966
PF3D7_1143500	734.781	-0.33347	0.190119	-1.75401	0.0794292	0.260707
PF3D7_1143600	67.2717	0.127734	0.314385	0.406297	0.684525	0.869625
PF3D7_1143700	73.408	0.00853289	0.264493	0.0322613	0.974264	1
PF3D7_1143800	2668.43	0.168444	0.121295	1.38872	0.164919	0.40207
PF3D7_1143900	824.631	0.320119	0.152075	2.10501	0.0352904	0.153913
PF3D7_1144000	13365.7	-0.475933	0.265644	-1.79162	0.0731942	0.24804
PF3D7_1144100	887.108	-0.445659	0.180623	-2.46734	0.0136121	0.0822871
PF3D7_1144200	527.83	-0.492367	0.333479	-1.47646	0.139821	0.368185
PF3D7_1144300	7844.72	-0.0831835	0.249661	-0.333186	0.738994	0.900049
PF3D7_1144400	506.248	0.830675	0.227915	3.64468	0.000267729	0.00423992
PF3D7_1144500	878.937	0.329803	0.140895	2.34077	0.019244	0.103531
PF3D7_1144600	1944.26	-0.173556	0.147319	-1.1781	0.238758	0.500857
PF3D7_1144700	1187.23	-0.380995	0.174071	-2.18873	0.0286166	0.135766
PF3D7_1144800	555.282	-0.183114	0.234924	-0.779459	0.435709	0.698676
PF3D7_1144900	985.722	-0.454109	0.142737	-3.18144	0.00146547	0.0160601
PF3D7_1145000	172.668	0.329271	0.219737	1.49848	0.134009	0.358797
PF3D7_1145100	1834.85	-0.0370048	0.18908	-0.195709	0.844838	0.949879
PF3D7_1145200	2744.58	0.484086	0.252073	1.92042	0.0548045	0.206068
PF3D7_1145300	491.528	-0.878059	0.274479	-3.199	0.00137906	0.0153222
PF3D7_1145400	3863.31	-0.11708	0.16922	-0.691879	0.489013	0.741574
PF3D7_1145500	1047.68	0.0199057	0.131957	0.15085	0.880094	0.964124
PF3D7_1145600	315.967	0.0587159	0.208473	0.281647	0.778214	0.920594
PF3D7_1145700	210.896	0.366881	0.197191	1.86054	0.0628092	0.225344
PF3D7_1145800	1635.51	-0.0843257	0.115092	-0.732679	0.463754	0.722024
PF3D7_1145900	228.896	-0.0152061	0.206575	-0.0736103	0.94132	0.987886
PF3D7_1146000	2626.25	0.128531	0.248128	0.518002	0.604457	0.822652
PF3D7_1146100	159.226	0.00488839	0.327587	0.0149224	0.988094	1
PF3D7_1146200	252.62	-0.0606477	0.21154	-0.286697	0.774345	0.918692
PF3D7_1146300	3.89422	-2.97025	1.36898	-2.16968	0.0300313	0.139997
PF3D7_1146500	13.1459	0.797286	0.554775	1.43713	0.15068	0.382448
PF3D7_1146600	2610.08	-0.194298	0.129386	-1.5017	0.133176	0.357552
PF3D7_1146700	24.2274	0.653322	0.516357	1.26525	0.205781	0.460001
PF3D7_1146800	706.633	1.20376	0.264929	4.54371	5.5273e-06	0.000167067
PF3D7_1146900	323.997	-0.0712881	0.204087	-0.349303	0.726862	0.892815
PF3D7_1147000	162.755	0.418716	0.270328	1.54892	0.121401	0.33688
PF3D7_1147100	0.485458	-0.487546	5.81246	-0.0838794	0.933152	0.984569
PF3D7_1147200	79.9536	0.484223	0.365213	1.32586	0.184885	0.431271
PF3D7_1147300	9217.96	0.376277	0.145936	2.57836	0.00992695	0.0660465
PF3D7_1147400	307.817	-0.432418	0.36163	-1.19574	0.231796	0.491842
PF3D7_1147500	653.204	0.528266	0.240875	2.19312	0.0282989	0.134488
PF3D7_1147600	182.546	-0.0186373	0.259633	-0.0717834	0.942774	0.988305
PF3D7_1147700	919.429	-0.454313	0.189625	-2.39585	0.0165818	0.093223
PF3D7_1147800	1436.59	1.22303	0.236954	5.16146	2.45029e-07	1.0933e-05
PF3D7_1147900	1265.25	-0.403546	0.179825	-2.24411	0.0248254	0.124171
PF3D7_1148000	2794.04	-0.0832935	0.171097	-0.486819	0.626386	0.838119
PF3D7_1148100	16.6765	0.165661	0.595424	0.278224	0.78084	0.922938
PF3D7_1148200	1802.8	-0.31163	0.282136	-1.10454	0.269359	0.534729
PF3D7_1148500	18.3368	1.17785	0.87648	1.34384	0.179001	0.421417
PF3D7_1148600	4.89768	1.82514	1.16815	1.56242	0.118189	0.33223
PF3D7_1148620	1.56264	2.32229	1.78883	1.29821	0.194214	0.444624
PF3D7_1148640	18.0342	3.31762	0.937743	3.53788	0.000403348	0.00585949
PF3D7_1148700	6160.24	0.322944	0.184316	1.75212	0.0797525	0.261586
PF3D7_1148800	1492.1	0.375889	0.157896	2.38061	0.0172838	0.0960694
PF3D7_1148900	1949.98	-0.379117	0.246527	-1.53783	0.12409	0.340309
PF3D7_1149000	15970	0.203873	0.532944	0.382542	0.702059	0.879439
PF3D7_1149100	17738.1	-0.304553	0.176671	-1.72385	0.0847354	0.272842
PF3D7_1149200	17180.2	-0.615642	0.142146	-4.33105	1.484e-05	0.000401109
PF3D7_1149300	135.776	-0.0144098	0.278383	-0.0517626	0.958718	0.994916
PF3D7_1149400	1971.91	-0.390721	0.185532	-2.10595	0.0352087	0.153913
PF3D7_1149500	1983.51	0.0939859	0.200585	0.468559	0.639385	0.844998
PF3D7_1149600	5729.5	0.770608	0.177038	4.35277	1.34425e-05	0.000366864
PF3D7_1149700	37.8006	0.379992	0.624655	0.608323	0.542974	0.783521
PF3D7_1149800	31.0819	-0.640917	0.500737	-1.27995	0.200564	0.45283
PF3D7_1149900	25.7695	-0.15866	0.468368	-0.33875	0.734798	0.897076
PF3D7_1150000	7.97046	0.0321506	0.941757	0.034139	0.972766	0.999855
PF3D7_1150100	0.834291	1.28488	3.38269	0.379841	0.704064	0.880981
PF3D7_1150200	6.26857	-0.657495	0.989409	-0.664533	0.506349	0.752624
PF3D7_1150300	3.12493	0.188194	1.83056	0.102807	0.918116	0.979068
PF3D7_1150400	23.4132	0.628666	0.462471	1.35936	0.174032	0.414404
PF3D7_0400100	2262.99	0.597636	0.22374	2.67112	0.0075598	0.054004
PF3D7_0400200	10943	0.416257	0.227839	1.82698	0.0677029	0.23656
PF3D7_0400300	170.669	0.347154	0.296953	1.16905	0.242382	0.505442
PF3D7_0400400	101.684	2.33746	0.278483	8.39356	4.71634e-17	1.26263e-14
PF3D7_0400500	21.6331	1.01802	0.56512	1.80142	0.0716368	0.244924
PF3D7_0400600	9.88086	0.00515134	0.739266	0.00696819	0.99444	1
PF3D7_0400700	83.1313	0.435771	0.358892	1.21421	0.224667	0.483753
PF3D7_0400800	28.1338	2.74801	0.59436	4.62347	3.77374e-06	0.000121234
PF3D7_0400900	18.1117	1.40288	0.673252	2.08374	0.037184	0.159214
PF3D7_0401000	1.87624	0.731145	1.79429	0.407483	0.683653	0.869606
PF3D7_0401200	7.61925	0.758552	0.834955	0.908494	0.363617	0.63607
PF3D7_0401300	40.4577	1.20755	0.47667	2.53329	0.0112997	0.0720633
PF3D7_0401400	47.8382	3.25414	0.438668	7.41823	1.18696e-13	1.80353e-11
PF3D7_0401500	44.7028	1.86023	0.435068	4.27573	1.90511e-05	0.000498165
PF3D7_0401600	5395	0.369457	0.184525	2.00221	0.0452627	0.181892
PF3D7_0401700	300.034	1.96579	0.309121	6.35929	2.02692e-10	1.86809e-08
PF3D7_0401800	23389	0.808819	0.29812	2.71307	0.00666634	0.0494467
PF3D7_0401900	183.537	2.33146	0.240672	9.68733	3.41339e-22	1.91901e-19
PF3D7_0402000	17444.5	0.997102	0.318056	3.13499	0.00171862	0.0180599
PF3D7_0402100	4039.58	1.11567	0.13991	7.97418	1.53391e-15	3.19395e-13
PF3D7_0402200	2371.72	0.975966	0.315446	3.09392	0.00197531	0.0201547
PF3D7_0402300	982.131	-0.448286	0.280871	-1.59606	0.110476	0.319659
PF3D7_0402400	15272.7	0.417847	0.211839	1.97247	0.0485555	0.190097
PF3D7_0402500	25.5292	2.59062	0.612229	4.23145	2.32192e-05	0.000592439
PF3D7_0402600	25.2979	2.61676	0.54674	4.78611	1.70044e-06	5.97492e-05
PF3D7_0402700	33.7937	3.06018	0.472485	6.47678	9.3699e-11	9.24168e-09
PF3D7_0402800	13.52	0.182249	0.721251	0.252685	0.800512	0.932935
PF3D7_0402900	55.8484	-0.099543	0.360538	-0.276096	0.782475	0.923733
PF3D7_0403000	1.01637	-0.461772	2.91108	-0.158626	0.873964	0.962096
PF3D7_0403100	708.789	-0.0791835	0.147148	-0.538123	0.590492	0.814443
PF3D7_0403200	5339.1	-0.130946	0.286394	-0.457222	0.647512	0.848925
PF3D7_0403300	15.6848	0.315884	0.612467	0.515757	0.606024	0.822963
PF3D7_0403400	5711.67	0.34526	0.19203	1.79795	0.072185	0.245954
PF3D7_0403500	646.128	-0.322467	0.256131	-1.259	0.208032	0.463007
PF3D7_0403600	462.044	-0.117785	0.236016	-0.499055	0.617741	0.831244
PF3D7_0403700	7353.05	0.0991417	0.193766	0.511656	0.608892	0.825612
PF3D7_0403800	585.601	0.0694769	0.188948	0.367703	0.713095	0.884602
PF3D7_0403900	400.777	0.3932	0.201282	1.95348	0.0507629	0.195338
PF3D7_0404000	93.3778	-0.14875	0.342276	-0.434591	0.663859	0.858043
PF3D7_0404100	163.751	0.904051	0.288706	3.13139	0.00173984	0.0182488
PF3D7_0404200	105.917	0.0555883	0.240271	0.231356	0.817038	0.940112
PF3D7_0404300	9712.62	-0.128277	0.229391	-0.559209	0.576019	0.805804
PF3D7_0404400	260.532	-0.195865	0.24652	-0.794517	0.426894	0.693183
PF3D7_0404500	127.957	0.10038	0.226657	0.442873	0.657857	0.855068
PF3D7_0404600	4968.77	1.10897	0.194888	5.6903	1.26817e-08	7.90685e-07
PF3D7_0404700	1584.08	0.498739	0.200626	2.48592	0.0129218	0.0792215
PF3D7_0404800	448.7	0.005353	0.189978	0.0281769	0.977521	1
PF3D7_0404900	1432.35	-0.307708	0.156413	-1.96728	0.0491513	0.191447
PF3D7_0405000	2105.36	0.149011	0.150725	0.988625	0.322846	0.596073
PF3D7_0405100	6095.69	-0.0483669	0.158547	-0.305064	0.760318	0.911221
PF3D7_0405200	1826.74	-0.131552	0.11468	-1.14713	0.25133	0.51586
PF3D7_0405300	391.551	0.0621036	0.22972	0.270345	0.786895	0.925313
PF3D7_0405400	26096.4	0.261502	0.173444	1.5077	0.131631	0.355332
PF3D7_0405500	814.289	-0.253413	0.205594	-1.23259	0.217729	0.475479
PF3D7_0405600	1020.1	-0.472697	0.159469	-2.96418	0.00303487	0.0275639
PF3D7_0405700	2088.54	0.273394	0.1762	1.55161	0.120755	0.336524
PF3D7_0405800	299.694	-0.192401	0.195133	-0.985997	0.324135	0.596883
PF3D7_0405900	1578.68	0.00495181	0.186432	0.0265609	0.97881	1
PF3D7_0406000	2779.67	0.166705	0.181556	0.918202	0.358513	0.631837
PF3D7_0406100	12058	-0.196058	0.161626	-1.21303	0.225117	0.484164
PF3D7_0406200	48908.6	1.12552	0.304193	3.70001	0.000215592	0.00356108
PF3D7_0406400	528.858	0.0911134	0.24075	0.378456	0.705092	0.881875
PF3D7_0406500	33389.5	0.382019	0.222985	1.7132	0.0866749	0.276311
PF3D7_0406600	31.8965	0.656655	0.397052	1.65383	0.0981629	0.299118
PF3D7_0406700	943.465	0.225785	0.185272	1.21866	0.222972	0.481393
PF3D7_0406800	540.561	-0.192506	0.207412	-0.928131	0.35334	0.625071
PF3D7_0406900	970.542	1.87289	0.18321	10.2226	1.57054e-24	1.1037e-21
PF3D7_0407000	764.976	-0.132463	0.206433	-0.641678	0.521082	0.765505
PF3D7_0407100	359.618	-0.222717	0.225773	-0.986466	0.323905	0.596883
PF3D7_0407200	425.234	-0.227844	0.191686	-1.18863	0.234586	0.494893
PF3D7_0407300	893.616	-0.193398	0.160525	-1.20479	0.228285	0.48725
PF3D7_0407400	483.557	-0.560198	0.260923	-2.14699	0.0317942	0.144617
PF3D7_0407500	510.034	-0.5116	0.216795	-2.35983	0.0182832	0.100086
PF3D7_0407600	29.1094	0.4659	0.496057	0.939208	0.347624	0.618896
PF3D7_0407700	1559.23	-0.492107	0.148481	-3.31428	0.000918784	0.0112291
PF3D7_0407800	2723.99	0.23956	0.219452	1.09163	0.274995	0.541135
PF3D7_0407900	1790.36	-0.120068	0.174472	-0.688181	0.491339	0.742853
PF3D7_0408000	238.836	-0.335865	0.275484	-1.21918	0.222774	0.481337
PF3D7_0408100	1571.16	0.286521	0.19542	1.46618	0.142601	0.371056
PF3D7_0408200	433.802	0.450237	0.251238	1.79207	0.073121	0.248011
PF3D7_0408300	2828.2	0.0214949	0.23378	0.091945	0.926742	0.981194
PF3D7_0408400	388.508	0.0878162	0.179234	0.489953	0.624167	0.836289
PF3D7_0408500	1303.09	-0.0364133	0.21893	-0.166324	0.867902	0.960544
PF3D7_0408600	268.45	0.449369	0.195798	2.29506	0.0217294	0.112592
PF3D7_0408700	47.1873	0.836667	0.325873	2.56746	0.0102446	0.0675996
PF3D7_0408800	3.12335	-0.273001	1.33396	-0.204655	0.837842	0.94729
PF3D7_0408900	3205.95	-0.256606	0.144415	-1.77686	0.0755908	0.252809
PF3D7_0409000	281.164	0.340593	0.369912	0.920739	0.357187	0.630092
PF3D7_0409100	5234.12	-0.0637556	0.15672	-0.406813	0.684146	0.869606
PF3D7_0409200	4575.82	-0.210625	0.145724	-1.44538	0.148353	0.378976
PF3D7_0409300	1944.87	-0.210124	0.21806	-0.96361	0.335241	0.607621
PF3D7_0409400	5905.51	0.0921861	0.136408	0.67581	0.499161	0.749067
PF3D7_0409500	1026	-0.359753	0.117048	-3.07356	0.00211521	0.021122
PF3D7_0409600	7016.67	-0.0250825	0.133921	-0.187293	0.851431	0.952692
PF3D7_0409700	408.488	-0.593272	0.165879	-3.57653	0.000348183	0.00523337
PF3D7_0409800	6866.98	-0.100175	0.199923	-0.501065	0.616325	0.830333
PF3D7_0409900	29.9679	0.0887729	0.369428	0.240299	0.810099	0.936235
PF3D7_0410000	3706.67	0.216949	0.199995	1.08477	0.278024	0.544806
PF3D7_0410100	7.35268	0.310246	0.701388	0.442332	0.658249	0.855068
PF3D7_0410200	1.1891	0.240276	1.97377	0.121735	0.903109	0.973677
PF3D7_0410300	2958.41	0.0906781	0.175976	0.515286	0.606353	0.823211
PF3D7_0410400	1709.77	-0.16776	0.141825	-1.18286	0.236863	0.498556
PF3D7_0410500	141.92	-0.637706	0.265766	-2.3995	0.0164175	0.0929394
PF3D7_0410600	2991.35	-0.115202	0.216626	-0.531803	0.594863	0.816484
PF3D7_0410700	2257.82	0.0563016	0.157439	0.357609	0.720636	0.888849
PF3D7_0410800	6716.49	0.0946692	0.141654	0.668311	0.503935	0.751182
PF3D7_0410900	1444.21	-0.0245558	0.162585	-0.151034	0.879949	0.964124
PF3D7_0411000	3218.53	0.140375	0.272059	0.515974	0.605873	0.822963
PF3D7_0411100	213.961	-0.486529	0.331756	-1.46653	0.142505	0.371056
PF3D7_0411200	978.215	0.309318	0.177805	1.73965	0.0819203	0.266371
PF3D7_0411300	814.739	0.370294	0.194988	1.89906	0.0575563	0.212785
PF3D7_0411400	1621.89	0.446314	0.186193	2.39705	0.0165275	0.0931037
PF3D7_0411500	2.08681	0.656742	1.38064	0.475678	0.634304	0.842442
PF3D7_0411600	8.32615	-0.563837	1.17248	-0.480893	0.630593	0.840642
PF3D7_0411700	4.03994	0.428759	1.32508	0.323571	0.746262	0.903419
PF3D7_0411800	1586.99	0.159938	0.16703	0.957543	0.338293	0.60997
PF3D7_0411900	4307.77	0.435225	0.187554	2.32053	0.0203124	0.107936
PF3D7_0412000	2842.2	0.035832	0.171823	0.20854	0.834807	0.946358
PF3D7_0412100	847.648	-0.153536	0.237217	-0.647238	0.517478	0.76218
PF3D7_0412200	139.192	0.42809	0.232747	1.83929	0.0658726	0.232966
PF3D7_0412300	115.086	-0.0970587	0.288151	-0.336834	0.736242	0.897803
PF3D7_0412400	75.7246	2.16725	0.357873	6.05591	1.39626e-09	1.13765e-07
PF3D7_0412500	0.137302	0	5.81364	0	1	1
PF3D7_0412600	1.39263	3.39349	2.42215	1.40102	0.161207	0.396807
PF3D7_0412700	51.0627	1.71751	0.36389	4.71986	2.36006e-06	7.9511e-05
PF3D7_0412900	0.247621	0.235299	5.22524	0.0450311	0.964083	0.997133
PF3D7_0413100	5.37828	1.79857	0.942855	1.90757	0.0564462	0.210298
PF3D7_0413200	17.5736	2.99507	0.726275	4.12388	3.7255e-05	0.000858392
PF3D7_0413300	24.2534	3.28306	0.557056	5.89359	3.77894e-09	2.59088e-07
PF3D7_0413400	29.5131	1.61806	0.430911	3.75498	0.000173356	0.00298045
PF3D7_0413500	1081.57	-0.119654	0.152703	-0.783575	0.43329	0.697058
PF3D7_0413600	7186.45	-0.23765	0.177945	-1.33553	0.181703	0.425548
PF3D7_0413700	2721.51	-0.21838	0.109685	-1.99098	0.0464835	0.184659
PF3D7_0413800	118.508	-0.583149	0.229989	-2.53555	0.0112271	0.0718075
PF3D7_0413900	4787.54	-0.0682672	0.128608	-0.530817	0.595546	0.816837
PF3D7_0414000	6375.01	-0.0320513	0.101491	-0.315804	0.752152	0.90684
PF3D7_0414100	693.061	-0.323435	0.242132	-1.33578	0.18162	0.425548
PF3D7_0414200	212.131	-0.376046	0.281594	-1.33542	0.18174	0.425548
PF3D7_0414300	830.851	-0.540466	0.267408	-2.02113	0.0432663	0.176904
PF3D7_0414400	34.9349	-0.916243	0.486444	-1.88355	0.0596255	0.218071
PF3D7_0414500	255.505	-0.122911	0.265005	-0.463808	0.642785	0.847242
PF3D7_0414600	488.699	-0.0888197	0.22692	-0.391413	0.695492	0.876367
PF3D7_0414700	1878.65	-0.166563	0.105259	-1.5824	0.113557	0.324231
PF3D7_0414800	193.378	-0.610399	0.293335	-2.0809	0.0374434	0.160081
PF3D7_0414900	1088.55	-0.709936	0.254274	-2.79201	0.00523819	0.0418311
PF3D7_0415000	794.603	-0.31868	0.239426	-1.33102	0.183183	0.428036
PF3D7_0415100	97.2733	0.146047	0.404673	0.360902	0.718173	0.887558
PF3D7_0415200	1288.51	-0.0651246	0.219439	-0.296778	0.766636	0.914474
PF3D7_0415300	10289.3	0.0495919	0.206208	0.240494	0.809947	0.936235
PF3D7_0415400	1192.44	-0.497424	0.149069	-3.33688	0.00084725	0.0105381
PF3D7_0415500	2315.81	-0.195279	0.164039	-1.19044	0.233874	0.494114
PF3D7_0415600	271.968	-0.028311	0.194489	-0.145566	0.884264	0.965925
PF3D7_0415700	84.7484	-0.502222	0.34299	-1.46424	0.143127	0.371497
PF3D7_0415800	271.786	-0.936993	0.211045	-4.43977	9.00547e-06	0.000257317
PF3D7_0415900	31264.9	-0.151335	0.212343	-0.712693	0.476036	0.730823
PF3D7_0416000	3695.46	-0.130388	0.18544	-0.703129	0.481976	0.735324
PF3D7_0416100	1184.29	-0.173558	0.0944681	-1.83721	0.066179	0.233418
PF3D7_0416200	1136.42	0.138301	0.244136	0.566494	0.571058	0.804296
PF3D7_0416300	1496.09	0.159732	0.176518	0.904903	0.365517	0.637351
PF3D7_0416400	6377.77	-0.0914128	0.19938	-0.458486	0.646604	0.848464
PF3D7_0416500	383.498	0.0563606	0.226798	0.248506	0.803743	0.934569
PF3D7_0416600	266.472	-0.169878	0.315269	-0.538836	0.59	0.814443
PF3D7_0416700	800.988	-0.286241	0.267289	-1.0709	0.284213	0.551932
PF3D7_0416800	7410.94	-0.222879	0.158837	-1.40319	0.16056	0.396254
PF3D7_0416900	3103.6	0.122111	0.184783	0.660834	0.508719	0.754224
PF3D7_0417000	33.9464	0.701128	0.319173	2.1967	0.0280418	0.133829
PF3D7_0417100	26.4462	0.733943	0.357407	2.05352	0.0400218	0.167413
PF3D7_0417200	1392.7	-0.0995678	0.148905	-0.668669	0.503707	0.751182
PF3D7_0417300	4823.56	-0.0485091	0.0857528	-0.565685	0.571608	0.804296
PF3D7_0417400	20255	0.118502	0.192861	0.614441	0.538924	0.779646
PF3D7_0417500	2442.29	-0.28576	0.209281	-1.36544	0.172115	0.412988
PF3D7_0417600	205.999	1.32365	0.228021	5.80495	6.43868e-09	4.30932e-07
PF3D7_0417700	95.0754	1.06911	0.271755	3.93409	8.35121e-05	0.00165903
PF3D7_0417800	3157.07	0.15252	0.255981	0.595827	0.551291	0.789988
PF3D7_0417900	238.478	1.14504	0.239052	4.78992	1.66844e-06	5.89934e-05
PF3D7_0418000	1112.03	0.79133	0.203756	3.88372	0.000102869	0.00198739
PF3D7_0418100	2824.38	-0.142826	0.140586	-1.01593	0.309662	0.581469
PF3D7_0418200	6607.82	-0.285741	0.149528	-1.91096	0.0560101	0.209226
PF3D7_0418300	51811.3	0.313949	0.253533	1.23829	0.215607	0.473124
PF3D7_0418400	407.567	-0.680195	0.214456	-3.17172	0.0015154	0.0163838
PF3D7_0418500	375.853	-0.108999	0.217222	-0.501786	0.615818	0.830333
PF3D7_0418600	514.603	-0.016095	0.25002	-0.064375	0.948672	0.991344
PF3D7_0418700	4494.44	0.0496046	0.186308	0.266251	0.790046	0.92708
PF3D7_0418800	37.539	0.46224	0.414048	1.11639	0.264255	0.530429
PF3D7_0418900	530.113	0.0727594	0.193932	0.375179	0.707527	0.882944
PF3D7_0419000	82.4837	0.729788	0.237794	3.06899	0.00214782	0.0212589
PF3D7_0419100	186.066	0.0998399	0.234473	0.425805	0.67025	0.862275
PF3D7_0419300	577.232	-0.0460143	0.146924	-0.313184	0.754141	0.908245
PF3D7_0419400	652.048	0.199807	0.223421	0.894307	0.371157	0.64265
PF3D7_0419500	798.51	-0.51325	0.2373	-2.16287	0.030551	0.141248
PF3D7_0419600	10873.7	-0.277807	0.244209	-1.13758	0.255296	0.520513
PF3D7_0419700	433.841	-0.420431	0.260032	-1.61684	0.105912	0.312198
PF3D7_0419800	422.89	-0.526807	0.201633	-2.6127	0.00898299	0.0615883
PF3D7_0419900	13287	0.029117	0.248997	0.116937	0.90691	0.974763
PF3D7_0420000	26173.6	0.324811	0.153356	2.11803	0.0341726	0.151036
PF3D7_0420100	4164.31	0.0437212	0.0975766	0.448071	0.654102	0.852623
PF3D7_0420200	412.63	-0.0253394	0.174563	-0.14516	0.884585	0.965925
PF3D7_0420300	12261.7	0.609069	0.190116	3.20368	0.00135685	0.0151354
PF3D7_0420400	762.493	-0.172894	0.152001	-1.13745	0.25535	0.520513
PF3D7_0420500	39.8377	0.413555	0.437099	0.946135	0.34408	0.616088
PF3D7_0420600	1378.53	0.137367	0.227849	0.602887	0.546584	0.785505
PF3D7_0420700	7.31236	1.78611	0.759051	2.35308	0.0186184	0.101133
PF3D7_0420900	0.144742	1.59839	5.7925	0.275941	0.782593	0.923733
PF3D7_0421100	1.97045	3.40516	1.68763	2.01772	0.0436208	0.177707
PF3D7_0421200	0.454155	1.67379	4.34768	0.384984	0.700249	0.878443
PF3D7_0421300	171.488	1.62592	0.317889	5.11474	3.14176e-07	1.3381e-05
PF3D7_0421400	0.825089	-0.709535	3.34709	-0.211986	0.832118	0.945459
PF3D7_0421500	90.3276	-0.215686	0.388786	-0.554767	0.579054	0.808737
PF3D7_0421600	33.8361	4.58769	0.694024	6.61027	3.83609e-11	4.06915e-09
PF3D7_0421700	16.0091	2.00393	0.727191	2.75571	0.00585643	0.0451026
PF3D7_0421800	3.3371	2.39488	1.30163	1.83991	0.0657813	0.232886
PF3D7_0421900	14.5974	0.716065	0.665247	1.07639	0.281753	0.549625
PF3D7_0422000	2315.07	0.927528	0.238537	3.88841	0.000100903	0.00195613
PF3D7_0422100	2746.69	0.00726833	0.148923	0.0488059	0.961074	0.995835
PF3D7_0422200	9578.25	0.260977	0.271533	0.961122	0.336491	0.608476
PF3D7_0422300	5813.87	0.473264	0.270373	1.75041	0.0800476	0.262254
PF3D7_0422400	23681.6	-0.183414	0.179908	-1.01949	0.30797	0.579259
PF3D7_0422500	10350.8	0.0863695	0.188426	0.458373	0.646685	0.848464
PF3D7_0422600	132.558	-0.254237	0.255923	-0.993413	0.320509	0.593511
PF3D7_0422700	2608.88	-0.020498	0.188451	-0.108771	0.913384	0.976585
PF3D7_0422800	284.272	-0.0298027	0.203198	-0.146668	0.883394	0.965925
PF3D7_0422900	196.651	0.153046	0.273236	0.560124	0.575395	0.805597
PF3D7_0423000	836.66	-0.253264	0.145102	-1.74542	0.0809116	0.264161
PF3D7_0423100	1668.31	-0.578725	0.211885	-2.73132	0.00630803	0.0474749
PF3D7_0423200	729.082	-0.078085	0.216389	-0.360854	0.718209	0.887558
PF3D7_0423300	249.16	0.0388113	0.185128	0.209646	0.833944	0.945821
PF3D7_0423400	423.441	0.709912	0.18162	3.90877	9.2768e-05	0.00180464
PF3D7_0423500	986.185	-0.350717	0.317131	-1.10591	0.268767	0.534207
PF3D7_0423600	8520.11	0.307954	0.122765	2.50849	0.0121248	0.0756557
PF3D7_0423700	4361.54	1.14864	0.248335	4.62534	3.73988e-06	0.000120837
PF3D7_0423800	338.17	0.236776	0.25006	0.946877	0.343702	0.615968
PF3D7_0423900	220.948	0.74462	0.267352	2.78516	0.00535008	0.0422131
PF3D7_0424000	495.776	-0.998195	0.167454	-5.96102	2.50672e-09	1.90443e-07
PF3D7_0424100	265.198	0.0691413	0.412081	0.167785	0.866752	0.960173
PF3D7_0424200	1146.27	0.399197	0.2164	1.84472	0.0650786	0.230688
PF3D7_0424300	1114.04	0.570939	0.217586	2.62397	0.00869122	0.0603235
PF3D7_0424400	1066.11	2.14652	0.263868	8.13481	4.126e-16	1.00854e-13
PF3D7_0424500	2926.29	0.151569	0.126768	1.19564	0.231836	0.491842
PF3D7_0424600	13717.7	0.17119	0.20941	0.817484	0.413652	0.681902
PF3D7_0424700	11181.1	0.424099	0.259169	1.63638	0.10176	0.305118
PF3D7_0424800	137.422	1.44341	0.414279	3.48415	0.00049371	0.00690458
PF3D7_0424900	383.596	2.21668	0.22426	9.88441	4.86438e-23	3.03862e-20
PF3D7_0425000	23.8757	4.53096	0.764368	5.92771	3.07184e-09	2.16537e-07
PF3D7_0425050	25.3839	3.80613	1.05156	3.6195	0.000295171	0.00459682
PF3D7_0425100	46.4566	3.57952	0.641157	5.58292	2.36518e-08	1.35684e-06
PF3D7_0425200	51.9087	2.90185	0.526863	5.50779	3.63368e-08	2.0028e-06
PF3D7_0425250	7.11017	4.72233	1.12346	4.20337	2.62966e-05	0.000651275
PF3D7_0425300	21.6609	5.70764	1.00562	5.67572	1.38107e-08	8.34878e-07
PF3D7_0425400	74.5142	3.15719	0.489219	6.45354	1.09265e-10	1.05912e-08
PF3D7_0425500	72.9499	2.36117	0.312433	7.55738	4.11266e-14	6.8004e-12
PF3D7_0425600	23.6057	2.23003	0.528069	4.223	2.41075e-05	0.000605054
PF3D7_0425700	8.4824	1.7806	0.882096	2.0186	0.0435289	0.177591
PF3D7_0425800	50.2465	1.31908	0.383135	3.44286	0.000575589	0.00776469
PF3D7_0425900	4135.52	-0.0193554	0.238351	-0.0812053	0.935279	0.984569
PF3D7_0426000	389.374	0.710788	0.254037	2.79796	0.00514257	0.0413022
PF3D7_0600100	0.137302	0	5.81364	0	1	1
PF3D7_0600200	12.1199	2.37742	0.776119	3.06321	0.00218974	0.0216357
PF3D7_0600300	18.502	0.467874	0.624059	0.749726	0.45342	0.71355
PF3D7_0600400	2.05966	3.35491	1.50945	2.22261	0.0262421	0.128979
PF3D7_0600500	25.728	1.25283	0.411998	3.04087	0.00235895	0.0228262
PF3D7_0600600	4.45089	2.85599	1.10901	2.57525	0.0100168	0.0665652
PF3D7_0600700	5.93699	0.422401	0.966345	0.437112	0.66203	0.857423
PF3D7_0600800	3.66202	3.37228	1.57243	2.14463	0.0319827	0.145123
PF3D7_0600900	9.38514	2.21395	1.17986	1.87645	0.0605937	0.220063
PF3D7_0601000	1.92241	0.192519	1.58561	0.121416	0.903361	0.973677
PF3D7_0601100	6.95926	-0.379102	1.1009	-0.344357	0.730578	0.895201
PF3D7_0601200	646.661	0.189492	0.26667	0.710585	0.477341	0.73122
PF3D7_0601300	0.662753	0	3.52733	0	1	1
PF3D7_0601400	7.47168	1.3915	0.740055	1.88026	0.060072	0.218876
PF3D7_0601500	309.072	1.4733	0.245377	6.00422	1.92249e-09	1.50115e-07
PF3D7_0601600	81.387	0.479309	0.26886	1.78275	0.0746275	0.250483
PF3D7_0601700	782.944	0.553539	0.209735	2.63923	0.00830942	0.0582489
PF3D7_0601800	3.66518	-0.365756	1.02694	-0.356162	0.721719	0.889414
PF3D7_0601900	6735.93	0.117481	0.291026	0.403679	0.686449	0.87028
PF3D7_0602000	627.247	0.413517	0.194597	2.12499	0.0335876	0.14939
PF3D7_0602100	6901.59	0.0863169	0.138302	0.624121	0.532548	0.774061
PF3D7_0602200	1634.95	-0.0544654	0.24348	-0.223696	0.822994	0.940804
PF3D7_0602300	34.6722	0.107112	0.42798	0.250274	0.802375	0.933917
PF3D7_0602400	2973.5	-0.0809694	0.23204	-0.348946	0.72713	0.89295
PF3D7_0602500	971.243	-0.015308	0.238761	-0.0641145	0.948879	0.991377
PF3D7_0602600	3397.33	0.207596	0.169332	1.22597	0.220209	0.478323
PF3D7_0602700	108.087	1.27481	0.258169	4.93791	7.89635e-07	3.06161e-05
PF3D7_0602800	329.496	0.565469	0.159685	3.54115	0.000398389	0.00583572
PF3D7_0602900	849.886	-0.110838	0.154791	-0.71605	0.47396	0.729429
PF3D7_0603000	1258.81	-0.169545	0.185323	-0.914862	0.360264	0.632543
PF3D7_0603100	597.983	0.0826521	0.196939	0.419683	0.674717	0.865251
PF3D7_0603200	1565.34	-0.15191	0.254337	-0.597279	0.550321	0.789378
PF3D7_0603300	2132.82	-0.00382968	0.210626	-0.0181823	0.985493	1
PF3D7_0603400	2301.49	0.227066	0.213883	1.06164	0.2884	0.556031
PF3D7_0603500	761.119	-0.165261	0.202632	-0.815573	0.414744	0.68198
PF3D7_0603600	2165.66	1.16468	0.224364	5.19104	2.09122e-07	9.48132e-06
PF3D7_0603700	689.447	-0.00107237	0.181144	-0.00591999	0.995277	1
PF3D7_0603800	2216.08	0.245036	0.159947	1.53198	0.125527	0.343579
PF3D7_0603900	84.5696	0.644231	0.224999	2.86327	0.004193	0.0352362
PF3D7_0604000	500.737	0.436459	0.159331	2.73932	0.00615664	0.0468371
PF3D7_0604100	1614.33	0.322062	0.258603	1.24539	0.212988	0.46969
PF3D7_0604200	118.717	0.275337	0.278227	0.989613	0.322363	0.595573
PF3D7_0604300	1740.12	-0.0957943	0.201848	-0.474585	0.635083	0.842879
PF3D7_0604400	4.55191	1.50628	1.00574	1.49769	0.134214	0.358797
PF3D7_0604500	57128.2	0.0928677	0.182291	0.509449	0.610438	0.82659
PF3D7_0604600	663.824	0.155764	0.266161	0.585225	0.558397	0.793791
PF3D7_0604700	987.513	-0.28521	0.240808	-1.18439	0.236259	0.497472
PF3D7_0604800	845.391	-0.0232533	0.190632	-0.12198	0.902915	0.973677
PF3D7_0604900	464.437	-0.381401	0.206804	-1.84427	0.0651443	0.230776
PF3D7_0605000	423.394	-0.421305	0.208754	-2.01819	0.0435718	0.177636
PF3D7_0605100	6668.04	-0.244897	0.16244	-1.50761	0.131654	0.355332
PF3D7_0605200	837.028	-0.0540922	0.25063	-0.215825	0.829124	0.943972
PF3D7_0605300	1016.38	-0.22523	0.231322	-0.973662	0.330224	0.603943
PF3D7_0605400	104.846	0.254657	0.319336	0.797459	0.425184	0.692063
PF3D7_0605500	508.786	0.0866569	0.196799	0.440332	0.659696	0.855551
PF3D7_0605600	217.779	0.926057	0.215627	4.29472	1.74916e-05	0.000461679
PF3D7_0605700	67.0216	0.531328	0.307813	1.72614	0.0843226	0.271917
PF3D7_0605800	9039.16	0.141283	0.232788	0.606916	0.543907	0.784168
PF3D7_0605900	2265.48	0.104177	0.216175	0.48191	0.62987	0.840642
PF3D7_0606000	9593.52	-0.0216089	0.153391	-0.140875	0.887969	0.967285
PF3D7_0606100	8631.52	0.0561349	0.123383	0.454963	0.649136	0.850685
PF3D7_0606200	994.569	-0.588541	0.15405	-3.82045	0.000133207	0.00242359
PF3D7_0606300	9.33536	-0.152793	0.716852	-0.213144	0.831215	0.945459
PF3D7_0606400	50.7787	-0.141968	0.374476	-0.379111	0.704605	0.881462
PF3D7_0606500	6354.59	0.118039	0.125209	0.942738	0.345815	0.617393
PF3D7_0606600	7916.79	0.166071	0.153585	1.08129	0.279566	0.546876
PF3D7_0606700	7356.91	-0.150457	0.128566	-1.17027	0.241891	0.504606
PF3D7_0606800	1469.78	-0.263581	0.140044	-1.88213	0.0598186	0.218375
PF3D7_0606900	1046.52	-0.337654	0.17117	-1.97262	0.0485384	0.190097
PF3D7_0607000	44533.6	-0.11719	0.137932	-0.849621	0.395536	0.664032
PF3D7_0607100	129.591	0.739918	0.290328	2.54856	0.0108169	0.0700608
PF3D7_0607200	533.675	-0.365559	0.189824	-1.92578	0.0541323	0.204249
PF3D7_0607300	397.674	0.0600508	0.128947	0.465702	0.641429	0.84634
PF3D7_0607400	789.295	-0.364356	0.165032	-2.20779	0.0272588	0.131855
PF3D7_0607500	14.6903	0.418618	0.493625	0.848048	0.396411	0.66488
PF3D7_0607600	1313.13	-0.360941	0.141997	-2.5419	0.0110252	0.0710821
PF3D7_0607700	876.87	0.390441	0.310242	1.2585	0.208209	0.463035
PF3D7_0607800	1200.43	0.154604	0.202706	0.762699	0.445643	0.706943
PF3D7_0607900	691.147	0.275003	0.191506	1.436	0.151001	0.382918
PF3D7_0608000	385.689	-0.178612	0.266651	-0.669836	0.502962	0.750803
PF3D7_0608100	4739.43	0.0775204	0.173416	0.44702	0.65486	0.853018
PF3D7_0608200	1.12316	-1.22699	1.72599	-0.71089	0.477152	0.73122
PF3D7_0608300	1355.83	0.301538	0.181604	1.66041	0.0968311	0.295379
PF3D7_0608310	1106.73	0.231271	0.258871	0.893382	0.371653	0.642902
PF3D7_0608400	472.414	-0.551388	0.208456	-2.64511	0.00816642	0.0573179
PF3D7_0608500	6233.18	-0.397334	0.142863	-2.78123	0.00541533	0.042521
PF3D7_0608600	442.004	-0.465009	0.160579	-2.89582	0.00378166	0.0325516
PF3D7_0608700	13284.6	-0.451102	0.137781	-3.27405	0.00106019	0.0124175
PF3D7_0608800	8429.09	-0.330131	0.180598	-1.82799	0.0675514	0.236472
PF3D7_0608900	894.685	0.261745	0.177314	1.47616	0.1399	0.368219
PF3D7_0609000	11098.2	0.420677	0.24422	1.72253	0.0849733	0.273198
PF3D7_0609100	3443.15	-0.122741	0.136562	-0.898795	0.368762	0.640966
PF3D7_0609200	400.709	-0.180313	0.185149	-0.973879	0.330117	0.603943
PF3D7_0609300	174.185	0.732837	0.299838	2.44411	0.0145211	0.0853282
PF3D7_0609400	1587.83	0.127105	0.151446	0.839275	0.401315	0.669692
PF3D7_0609500	159.159	0.893632	0.282747	3.16054	0.00157476	0.0168634
PF3D7_0609600	39.3639	0.719914	0.473994	1.51883	0.128806	0.350338
PF3D7_0609700	9939.32	0.118834	0.13292	0.89403	0.371306	0.64265
PF3D7_0609800	879.381	0.165532	0.132931	1.24525	0.21304	0.46969
PF3D7_0609900	1715.35	0.0802535	0.184756	0.434376	0.664015	0.858043
PF3D7_0610000	843.858	-0.0556863	0.249275	-0.223393	0.82323	0.940825
PF3D7_0610100	5649.28	-0.25238	0.177515	-1.42174	0.155101	0.389113
PF3D7_0610200	5364.85	0.00836088	0.135596	0.0616601	0.950834	0.992681
PF3D7_0610300	0.214778	0	5.81364	0	1	1
PF3D7_0610400	0.701813	1.60721	1.96687	0.81714	0.413848	0.681902
PF3D7_0610500	661.087	-0.572833	0.242981	-2.35752	0.0183975	0.100321
PF3D7_0610600	1795.66	-0.494946	0.130391	-3.79585	0.000147136	0.00260126
PF3D7_0610700	1689.17	0.135065	0.337489	0.400206	0.689005	0.871864
PF3D7_0610800	22145	-0.161677	0.157412	-1.0271	0.304376	0.575386
PF3D7_0610900	7791.36	0.0134018	0.156823	0.0854578	0.931897	0.984059
PF3D7_0611000	192.099	-0.280783	0.230784	-1.21665	0.223737	0.482489
PF3D7_0611100	164.335	-0.259775	0.306519	-0.847503	0.396715	0.66488
PF3D7_0611200	953.612	-0.313624	0.258164	-1.21482	0.224434	0.483436
PF3D7_0611300	878.582	-0.254144	0.19774	-1.28525	0.198707	0.451365
PF3D7_0611400	2097.12	-0.108784	0.184868	-0.588442	0.556235	0.792726
PF3D7_0611500	89.4417	0.55068	0.23329	2.3605	0.0182503	0.100003
PF3D7_0611600	1061.46	-0.118564	0.217083	-0.546169	0.58495	0.811755
PF3D7_0611700	5177.65	-0.870868	0.289049	-3.01288	0.00258785	0.02437
PF3D7_0611800	15466.4	-0.107022	0.184391	-0.580408	0.561639	0.797119
PF3D7_0611900	16.1264	0.36603	0.522031	0.701165	0.4832	0.735794
PF3D7_0612000	266.431	-0.464226	0.178995	-2.59352	0.00949995	0.0642704
PF3D7_0612100	8040.79	-0.0832288	0.206837	-0.402388	0.687398	0.870787
PF3D7_0612200	2257.98	0.0920444	0.164151	0.56073	0.574981	0.805536
PF3D7_0612300	33.3182	-0.218198	0.422759	-0.516129	0.605764	0.822963
PF3D7_0612400	130.154	-0.448757	0.205108	-2.1879	0.0286765	0.135917
PF3D7_0612500	253.183	0.288396	0.203692	1.41584	0.156822	0.392112
PF3D7_0612600	1691.98	-0.0210602	0.167352	-0.125844	0.899855	0.972569
PF3D7_0612700	954.922	-0.552618	0.235379	-2.34778	0.0188857	0.101798
PF3D7_0612800	230.208	0.0780033	0.189333	0.41199	0.680347	0.867917
PF3D7_0612900	11309.6	-0.0179704	0.15782	-0.113866	0.909344	0.975077
PF3D7_0613000	1345.45	-0.511078	0.17041	-2.9991	0.00270775	0.0252454
PF3D7_0613100	774.624	-0.618067	0.156023	-3.96138	7.45193e-05	0.00151245
PF3D7_0613200	227.996	-0.145604	0.292392	-0.497977	0.6185	0.831468
PF3D7_0613300	911.966	0.45697	0.293801	1.55537	0.119857	0.335409
PF3D7_0613400	1195.07	-0.525837	0.268593	-1.95775	0.0502597	0.194869
PF3D7_0613500	1783.38	0.0864513	0.099143	0.871987	0.383216	0.651478
PF3D7_0613600	793.318	-0.00189261	0.126541	-0.0149565	0.988067	1
PF3D7_0613700	1696.79	-0.0685203	0.153511	-0.446354	0.655341	0.853447
PF3D7_0613800	4567.09	0.555008	0.206485	2.68788	0.00719076	0.0523054
PF3D7_0613900	3780.22	-0.408555	0.18592	-2.19748	0.0279862	0.133791
PF3D7_0614000	2344.75	-0.0896738	0.108468	-0.826728	0.408391	0.67848
PF3D7_0614100	383.894	0.0120775	0.269993	0.0447328	0.96432	0.997133
PF3D7_0614200	551.215	0.291346	0.151098	1.9282	0.0538303	0.203383
PF3D7_0614300	15750.7	-0.396037	0.181549	-2.18143	0.0291515	0.137418
PF3D7_0614400	1473.73	-0.0999575	0.143195	-0.69805	0.485146	0.737757
PF3D7_0614500	27350.7	-0.336989	0.162221	-2.07735	0.0377694	0.160742
PF3D7_0614600	24.0793	-0.51499	0.408503	-1.26068	0.207425	0.462206
PF3D7_0614700	284.949	-0.215662	0.175226	-1.23076	0.218411	0.476488
PF3D7_0614800	3312.79	-0.199839	0.174341	-1.14625	0.25169	0.51586
PF3D7_0614900	1136.8	0.117892	0.117161	1.00624	0.314299	0.586229
PF3D7_0615000	586.978	-0.126859	0.31464	-0.403187	0.68681	0.870339
PF3D7_0615100	95.3111	1.53793	0.245471	6.26522	3.72307e-10	3.27048e-08
PF3D7_0615200	105.697	0.857935	0.270672	3.16965	0.00152623	0.0164643
PF3D7_0615300	705.586	0.0389753	0.161486	0.241354	0.809281	0.936235
PF3D7_0615400	36984.4	0.228594	0.151199	1.51187	0.130566	0.353615
PF3D7_0615500	1703.05	-0.149382	0.165095	-0.904823	0.365559	0.637351
PF3D7_0615600	7276.31	0.121753	0.16206	0.751286	0.452481	0.713361
PF3D7_0615700	1209.55	-0.440393	0.162859	-2.70414	0.00684823	0.0503936
PF3D7_0615800	1899.98	0.20316	0.138313	1.46884	0.141877	0.37082
PF3D7_0615900	3571.73	0.325067	0.2131	1.52542	0.127154	0.346851
PF3D7_0616000	1290.8	-0.000763084	0.260477	-0.00292956	0.997663	1
PF3D7_0616100	432.773	-0.0101028	0.234693	-0.0430469	0.965664	0.997633
PF3D7_0616200	2652.05	-0.155453	0.135552	-1.14682	0.251457	0.51586
PF3D7_0616300	509.033	-0.237758	0.188091	-1.26406	0.20621	0.46041
PF3D7_0616400	809.731	0.227984	0.180396	1.2638	0.206304	0.460436
PF3D7_0616500	64.623	-0.418341	0.394275	-1.06104	0.288672	0.556183
PF3D7_0616600	1226.95	-0.198009	0.1361	-1.45488	0.145704	0.375755
PF3D7_0616700	418.467	-0.096236	0.156332	-0.615586	0.538168	0.779186
PF3D7_0616800	1363.49	-0.317648	0.221132	-1.43647	0.15087	0.382758
PF3D7_0616900	2683	-0.0591527	0.150878	-0.392057	0.695016	0.876095
PF3D7_0617000	576.339	-0.10063	0.147512	-0.682183	0.495123	0.745702
PF3D7_0617100	4063.52	-0.160111	0.110627	-1.4473	0.147812	0.378761
PF3D7_0617200	24320.5	0.113391	0.127325	0.890564	0.373163	0.644325
PF3D7_0617300	690.785	-0.516507	0.197868	-2.61036	0.00904475	0.0616737
PF3D7_0617400	480.631	0.673348	0.17996	3.74165	0.000182818	0.00309693
PF3D7_0617500	32.3813	1.03949	0.455185	2.28367	0.0223907	0.114959
PF3D7_0617600	35.9525	2.09971	0.485393	4.32579	1.51989e-05	0.000406895
PF3D7_0617700	13.8425	3.61554	0.686316	5.26804	1.3789e-07	6.51444e-06
PF3D7_0617800	5400.91	0.467668	0.246347	1.89841	0.057642	0.212785
PF3D7_0617900	8729.3	-0.277845	0.191596	-1.45016	0.147013	0.377918
PF3D7_0618000	813.974	-0.264549	0.31027	-0.852643	0.393857	0.662957
PF3D7_0618100	607.607	-0.338795	0.206596	-1.63989	0.101028	0.304219
PF3D7_0618200	4857.5	-0.441519	0.165081	-2.67456	0.00748275	0.0537267
PF3D7_0618300	13774.3	-0.6456	0.192705	-3.3502	0.000807528	0.0101338
PF3D7_0618400	80.0998	-0.207727	0.32102	-0.647084	0.517578	0.76218
PF3D7_0618500	701.171	-0.0282129	0.21807	-0.129376	0.897061	0.970981
PF3D7_0618600	565.326	-0.465772	0.195651	-2.38062	0.0172834	0.0960694
PF3D7_0618700	687.277	-0.128959	0.203213	-0.634603	0.525688	0.768755
PF3D7_0618800	386.161	0.406237	0.315393	1.28803	0.197734	0.450248
PF3D7_0618900	874.748	-0.115996	0.159935	-0.725272	0.468285	0.725286
PF3D7_0619000	11386.9	0.243344	0.154228	1.57782	0.114608	0.325989
PF3D7_0619100	704.842	-0.243619	0.178005	-1.36861	0.171121	0.412009
PF3D7_0619200	8556.91	0.182868	0.106816	1.71199	0.0868984	0.276544
PF3D7_0619300	2434.66	0.340665	0.157974	2.15646	0.0310476	0.142839
PF3D7_0619400	10118.1	0.0495934	0.191841	0.258513	0.796011	0.930323
PF3D7_0619500	2769.02	0.0494412	0.188103	0.262841	0.792673	0.928999
PF3D7_0619600	565.974	0.366339	0.215829	1.69736	0.089629	0.281348
PF3D7_0619700	636.623	0.12324	0.206984	0.595408	0.551571	0.790046
PF3D7_0619800	2979.64	0.09488	0.219026	0.433191	0.664876	0.858506
PF3D7_0619900	1399.7	-0.236908	0.172599	-1.37259	0.16988	0.410076
PF3D7_0620000	96.1368	0.854541	0.338675	2.52319	0.0116295	0.0730513
PF3D7_0620100	206.139	0.00302615	0.264962	0.0114211	0.990888	1
PF3D7_0620200	13.4717	0.247934	0.60646	0.408822	0.682671	0.86891
PF3D7_0620300	144.623	0.0818052	0.424622	0.192654	0.84723	0.949965
PF3D7_0620400	148.351	0.291755	0.325683	0.895827	0.370345	0.642221
PF3D7_0620500	2091.83	0.0656825	0.16752	0.392088	0.694993	0.876095
PF3D7_0620600	152.421	-0.152578	0.233988	-0.652077	0.514352	0.760331
PF3D7_0620700	218.971	0.392781	0.265329	1.48035	0.138779	0.366298
PF3D7_0620800	3.8896	0.361032	1.20491	0.299634	0.764457	0.914201
PF3D7_0620900	1.99585	2.02576	1.82456	1.11027	0.266883	0.532819
PF3D7_0621000	841.294	-0.0632068	0.260473	-0.242662	0.808268	0.935959
PF3D7_0621100	1729.62	-0.373946	0.212831	-1.75701	0.0789159	0.259757
PF3D7_0621200	7906.04	-0.195496	0.202684	-0.964536	0.334777	0.607331
PF3D7_0621300	4160.59	0.209393	0.141758	1.47712	0.139643	0.367887
PF3D7_0621400	1010.29	-0.729257	0.21617	-3.37353	0.000742116	0.00943931
PF3D7_0621500	240.26	-0.178553	0.235498	-0.758195	0.448335	0.709723
PF3D7_0621600	8.42587	0.71696	0.585122	1.22532	0.220455	0.478323
PF3D7_0621700	2213.39	0.0766915	0.146106	0.524902	0.599651	0.819256
PF3D7_0621800	18503.1	-0.322781	0.206726	-1.56139	0.118432	0.332745
PF3D7_0621900	6985.14	-0.214945	0.120167	-1.78873	0.073659	0.248865
PF3D7_0622000	229.225	0.89243	0.265329	3.36348	0.000769651	0.00974545
PF3D7_0622100	658.849	-0.18103	0.329973	-0.54862	0.583266	0.810771
PF3D7_0622200	3029.28	0.00151053	0.18453	0.00818582	0.993469	1
PF3D7_0622300	468.106	-0.0605926	0.214571	-0.28239	0.777645	0.920462
PF3D7_0622400	449.126	-0.185542	0.180452	-1.02821	0.303851	0.574589
PF3D7_0622500	527.024	-0.346015	0.155564	-2.22426	0.0261307	0.128866
PF3D7_0622600	705.705	-0.669421	0.207178	-3.23114	0.00123295	0.0140317
PF3D7_0622700	139.791	-0.350096	0.300054	-1.16678	0.2433	0.506606
PF3D7_0622800	16503.6	0.0400749	0.162069	0.24727	0.804699	0.934822
PF3D7_0622900	8426.37	0.034541	0.194965	0.177166	0.859378	0.955802
PF3D7_0623000	1458.53	0.0522358	0.12151	0.429891	0.667275	0.860615
PF3D7_0623100	17692.3	-0.0321193	0.15492	-0.207329	0.835753	0.946358
PF3D7_0623200	1197.16	-0.354173	0.158639	-2.23257	0.0255773	0.12647
PF3D7_0623300	644.217	-0.459431	0.202453	-2.26932	0.023249	0.118072
PF3D7_0623400	200.812	0.162978	0.162886	1.00056	0.317037	0.589607
PF3D7_0623500	1052.92	-0.36316	0.179208	-2.02647	0.0427164	0.175421
PF3D7_0623600	5340.23	0.114239	0.210446	0.542839	0.587241	0.812978
PF3D7_0623700	1399.95	0.0438923	0.222507	0.197263	0.843622	0.949486
PF3D7_0623800	20521.1	0.291057	0.156547	1.85923	0.0629943	0.22572
PF3D7_0623900	987.002	-0.244564	0.194572	-1.25693	0.208778	0.46375
PF3D7_0624000	14752.2	-0.280076	0.168495	-1.66223	0.0964676	0.294911
PF3D7_0624100	263.642	-0.153203	0.176409	-0.868454	0.385146	0.653968
PF3D7_0624200	615.284	-0.0853924	0.122516	-0.696992	0.485808	0.738564
PF3D7_0624300	109.97	-0.622903	0.219829	-2.83358	0.00460299	0.0378887
PF3D7_0624400	1355.97	-0.141847	0.201925	-0.702473	0.482384	0.735386
PF3D7_0624500	644.792	-0.53324	0.244881	-2.17754	0.0294401	0.137976
PF3D7_0624600	29451.4	0.134265	0.188499	0.712282	0.47629	0.731014
PF3D7_0624700	336.629	-0.237761	0.210199	-1.13112	0.258004	0.522117
PF3D7_0624800	32.9985	0.848974	0.361309	2.34972	0.0187877	0.101462
PF3D7_0624900	226.46	0.547436	0.169803	3.22394	0.0012644	0.0143316
PF3D7_0625000	137.977	-0.233452	0.25747	-0.906716	0.364557	0.636954
PF3D7_0625100	20.6093	0.18522	0.515624	0.359215	0.719434	0.888155
PF3D7_0625200	212.745	-0.174636	0.241964	-0.721745	0.470451	0.726814
PF3D7_0625300	1885.54	-0.12909	0.163325	-0.790386	0.429303	0.694344
PF3D7_0625400	1300.73	-0.234173	0.19937	-1.17457	0.240168	0.50213
PF3D7_0625500	126.043	0.0507205	0.256752	0.197546	0.8434	0.949486
PF3D7_0625600	124.672	0.068525	0.241905	0.283273	0.776968	0.920462
PF3D7_0625700	446.358	-0.168711	0.192984	-0.874225	0.381996	0.650191
PF3D7_0625800	568.726	0.033597	0.19366	0.173484	0.862271	0.957473
PF3D7_0625900	52.7108	0.649732	0.385986	1.6833	0.0923164	0.28611
PF3D7_0626000	3956.86	0.188964	0.238051	0.793795	0.427315	0.693183
PF3D7_0626100	897.417	-0.0373109	0.224394	-0.166274	0.867941	0.960544
PF3D7_0626200	153.896	-0.0983603	0.426617	-0.230559	0.817658	0.940219
PF3D7_0626300	273.981	-0.15998	0.248155	-0.644678	0.519136	0.763827
PF3D7_0626400	813.06	-0.143165	0.16064	-0.891216	0.372813	0.643919
PF3D7_0626500	57.368	0.24614	0.265074	0.928573	0.353111	0.624862
PF3D7_0626600	116.165	-0.820201	0.313636	-2.61513	0.00891927	0.0613759
PF3D7_0626700	7112.5	-0.24391	0.129939	-1.87712	0.0605022	0.219964
PF3D7_0626800	71905.9	0.0032591	0.167922	0.0194085	0.984515	1
PF3D7_0626840	20.4683	0.0994591	0.563827	0.1764	0.85998	0.956062
PF3D7_0626900	697.418	-0.0663218	0.242033	-0.27402	0.78407	0.924699
PF3D7_0627000	48.364	-0.145432	0.376841	-0.385924	0.699553	0.878443
PF3D7_0627100	8815.19	0.0681871	0.128694	0.52984	0.596223	0.816941
PF3D7_0627200	173.426	-0.209731	0.256998	-0.816081	0.414454	0.681902
PF3D7_0627300	7282.63	-0.0960909	0.0952964	-1.00834	0.313293	0.584653
PF3D7_0627400	518.387	-0.139158	0.171135	-0.81315	0.416132	0.682777
PF3D7_0627500	8716.47	-0.262339	0.259955	-1.00917	0.312891	0.584216
PF3D7_0627600	261.897	0.561853	0.161528	3.47835	0.000504504	0.00696885
PF3D7_0627700	12963.5	0.0743944	0.175467	0.423979	0.671581	0.863069
PF3D7_0627800	5647.83	-0.102849	0.181808	-0.565698	0.571599	0.804296
PF3D7_0627900	2019.42	-0.175266	0.0912755	-1.92019	0.0548343	0.206068
PF3D7_0628000	486.127	0.0219862	0.176759	0.124385	0.90101	0.973569
PF3D7_0628100	1639.03	0.414447	0.247328	1.6757	0.0937979	0.289193
PF3D7_0628200	22292	0.155361	0.117578	1.32134	0.186387	0.433976
PF3D7_0628300	8807.82	-0.255097	0.28143	-0.906432	0.364707	0.636954
PF3D7_0628400	113.466	0.648605	0.250391	2.59037	0.00958736	0.0645483
PF3D7_0628500	244.094	-0.313696	0.229026	-1.36969	0.170782	0.411723
PF3D7_0628600	1758.5	0.11494	0.131466	0.874294	0.381958	0.650191
PF3D7_0628700	246.963	-0.112576	0.19648	-0.572965	0.566668	0.801548
PF3D7_0628800	1656.89	0.25888	0.179748	1.44024	0.149799	0.380729
PF3D7_0628900	1044.41	0.0653411	0.150661	0.433695	0.66451	0.85823
PF3D7_0629000	10.135	1.0002	0.715985	1.39696	0.162426	0.397717
PF3D7_0629100	2626.89	0.0591835	0.104314	0.567358	0.570471	0.804209
PF3D7_0629200	5518.8	-0.274249	0.106939	-2.56454	0.0103312	0.0680913
PF3D7_0629300	313.75	-0.27176	0.275521	-0.986351	0.323961	0.596883
PF3D7_0629400	5932.83	-0.0120482	0.121007	-0.0995655	0.920689	0.980125
PF3D7_0629500	4709.3	-0.12792	0.131084	-0.975862	0.329133	0.602927
PF3D7_0629600	852.977	-0.375795	0.173316	-2.16827	0.0301384	0.140156
PF3D7_0629700	11023.7	0.377779	0.158422	2.38465	0.0170956	0.0955381
PF3D7_0629800	4771.49	0.0570998	0.223439	0.25555	0.798298	0.931514
PF3D7_0629900	2708.64	-0.561758	0.148452	-3.78409	0.000154269	0.00271882
PF3D7_0630000	9.72988	-0.121674	0.692785	-0.175631	0.860584	0.95649
PF3D7_0630100	143.217	-0.159928	0.297823	-0.53699	0.591274	0.814489
PF3D7_0630200	18.5131	0.694915	0.541466	1.28339	0.199354	0.452104
PF3D7_0630300	2889.87	0.189147	0.175568	1.07734	0.281327	0.549337
PF3D7_0630400	68.4428	0.224773	0.400871	0.560711	0.574994	0.805536
PF3D7_0630500	1154.07	0.0509997	0.207054	0.246311	0.805442	0.934822
PF3D7_0630600	2954.81	-0.186786	0.122653	-1.52288	0.127788	0.348074
PF3D7_0630700	326.05	0.171708	0.232461	0.738654	0.460117	0.718949
PF3D7_0630800	78.1315	1.16467	0.25254	4.61184	3.99124e-06	0.000127493
PF3D7_0630900	4081.58	-0.104751	0.0923691	-1.13404	0.256776	0.520918
PF3D7_0631000	341.161	-0.286862	0.303205	-0.9461	0.344098	0.616088
PF3D7_0631100	352	1.27118	0.24741	5.13795	2.77751e-07	1.21048e-05
PF3D7_0631200	14.9714	4.66922	0.868327	5.37726	7.56295e-08	3.76274e-06
PF3D7_0631300	0.0344726	-0.761578	5.81367	-0.130998	0.895777	0.970863
PF3D7_0631400	314.424	0.426405	0.267126	1.59627	0.110429	0.319659
PF3D7_0631500	19.9166	0.75534	0.732309	1.03145	0.30233	0.572676
PF3D7_0631600	2.76185	0.543063	1.25073	0.434196	0.664146	0.858043
PF3D7_0631700	0.17285	0	5.81359	0	1	1
PF3D7_0631800	6.24147	1.35372	0.962784	1.40605	0.159709	0.394796
PF3D7_0631900	28.3403	0.894044	0.616327	1.4506	0.146891	0.377911
PF3D7_0632000	7.36832	1.22754	0.995518	1.23306	0.217553	0.475479
PF3D7_0632100	9.87463	3.59755	0.982703	3.66088	0.000251355	0.00403747
PF3D7_0632200	5.7854	0.238107	1.14166	0.208561	0.834791	0.946358
PF3D7_0632250	0.114452	0	5.81366	0	1	1
PF3D7_0632300	7.67124	3.56261	1.16762	3.05117	0.00227955	0.0222108
PF3D7_0632400	152.557	0.967363	0.337052	2.87007	0.00410377	0.0345898
PF3D7_0632500	447.002	0.833863	0.310259	2.68764	0.00719595	0.0523054
PF3D7_0632600	3.82628	1.96238	1.24311	1.5786	0.114427	0.325727
PF3D7_0632700	241.594	0.325959	0.295845	1.10179	0.270554	0.536476
PF3D7_0632800	806.889	1.18941	0.288833	4.118	3.82178e-05	0.000876982
PF3D7_1000100	533.647	0.406352	0.206063	1.97198	0.0486121	0.190186
PF3D7_1000200	198.102	0.734297	0.297542	2.46788	0.0135918	0.0822528
PF3D7_1000300	4.65704	-1.27925	1.41396	-0.904728	0.36561	0.637351
PF3D7_1000400	17.7087	3.23989	1.3186	2.45707	0.0140076	0.0831578
PF3D7_1000500	48.2385	2.24467	0.389722	5.75966	8.42829e-09	5.32403e-07
PF3D7_1000600	917.919	1.40817	0.503658	2.79589	0.00517573	0.0414874
PF3D7_1000700	12.8406	1.39838	0.65344	2.14003	0.0323521	0.146326
PF3D7_1000800	86.334	3.5834	0.344571	10.3996	2.49009e-25	1.9999e-22
PF3D7_1000900	13.1519	1.5534	0.682412	2.27633	0.022826	0.116662
PF3D7_1001000	2271.93	-0.295121	0.153962	-1.91684	0.055258	0.207486
PF3D7_1001100	2124.44	-0.690606	0.235715	-2.92984	0.00339141	0.030026
PF3D7_1001200	4079.97	-0.407686	0.215717	-1.88991	0.0587695	0.215526
PF3D7_1001300	178.253	-0.941211	0.532478	-1.76761	0.0771266	0.256162
PF3D7_1001400	4083.45	-0.352269	0.131674	-2.67531	0.00746596	0.0536747
PF3D7_1001500	32584.9	-0.783017	0.237772	-3.29314	0.000990736	0.011927
PF3D7_1001600	6777.08	-0.0329872	0.155932	-0.211548	0.832459	0.945459
PF3D7_1001700	4154.07	-0.926045	0.268591	-3.44779	0.000565202	0.00765679
PF3D7_1001800	1818.26	-0.712525	0.197895	-3.60052	0.000317582	0.00489163
PF3D7_1001900	3411.6	-0.646193	0.182613	-3.53859	0.000402264	0.00585888
PF3D7_1002000	959.677	-1.05154	0.384317	-2.73614	0.00621647	0.0471011
PF3D7_1002100	17042.4	-0.25648	0.118647	-2.16171	0.0306402	0.141544
PF3D7_1002200	8499.52	-0.295797	0.218383	-1.35449	0.17558	0.416502
PF3D7_1002300	116.536	-0.605628	0.25027	-2.4199	0.0155248	0.0894286
PF3D7_1002400	16291	-0.14573	0.216654	-0.672638	0.501177	0.749842
PF3D7_1002500	7.90389	1.37676	0.845165	1.62898	0.103317	0.308796
PF3D7_1002600	273.496	-0.231739	0.254904	-0.909121	0.363286	0.635864
PF3D7_1002700	1566.99	0.0232891	0.153576	0.151645	0.879467	0.964001
PF3D7_1002800	1566.17	0.281809	0.215188	1.30959	0.190334	0.438308
PF3D7_1002900	1272.1	-0.535015	0.225258	-2.37512	0.0175433	0.0968549
PF3D7_1003000	273.574	-0.15821	0.293502	-0.539043	0.589857	0.814443
PF3D7_1003100	332.672	-0.222069	0.295793	-0.75076	0.452797	0.71355
PF3D7_1003200	242.143	-0.0853632	0.245214	-0.348117	0.727752	0.893373
PF3D7_1003300	719.286	-0.91861	0.20031	-4.58594	4.51947e-06	0.000141158
PF3D7_1003400	636.732	0.00778347	0.268565	0.0289817	0.976879	1
PF3D7_1003500	13095.9	-0.411223	0.186083	-2.20988	0.0271132	0.131512
PF3D7_1003600	3035.85	-1.01649	0.204263	-4.97639	6.47807e-07	2.56477e-05
PF3D7_1003700	2028.46	0.153433	0.170373	0.900569	0.367818	0.640803
PF3D7_1003800	8600.35	-0.0126701	0.161648	-0.0783806	0.937525	0.985663
PF3D7_1003900	25.6421	0.17536	0.492975	0.355719	0.722051	0.889427
PF3D7_1004000	22097.5	-0.536088	0.2106	-2.54552	0.0109115	0.0705109
PF3D7_1004100	353.175	0.146795	0.247309	0.59357	0.5528	0.790528
PF3D7_1004200	4329.52	0.0462668	0.235015	0.196867	0.843931	0.949486
PF3D7_1004300	8702.4	0.168488	0.16782	1.00398	0.315386	0.587313
PF3D7_1004400	10558.8	0.0399467	0.251797	0.158646	0.873948	0.962096
PF3D7_1004500	324.325	-0.552542	0.275809	-2.00335	0.0451401	0.181641
PF3D7_1004600	438.626	0.073906	0.214733	0.344176	0.730714	0.895201
PF3D7_1004700	345.385	-0.155293	0.154642	-1.00421	0.315279	0.587309
PF3D7_1004800	1151.96	-0.36767	0.167481	-2.1953	0.0281424	0.133988
PF3D7_1004900	1054.35	-0.171043	0.236669	-0.722711	0.469858	0.726215
PF3D7_1005000	761.687	-0.0289744	0.127812	-0.226696	0.82066	0.940219
PF3D7_1005100	2859.03	0.122774	0.174848	0.702173	0.482571	0.735386
PF3D7_1005200	8.2971	0.929981	0.713653	1.30313	0.192531	0.44162
PF3D7_1005300	24.4269	1.74967	0.382856	4.57006	4.87596e-06	0.000149796
PF3D7_1005400	8.21264	1.16948	0.817742	1.43014	0.152678	0.385951
PF3D7_1005500	11673.5	-0.00952785	0.1975	-0.0482423	0.961523	0.995835
PF3D7_1005600	4461.57	-0.0871505	0.148456	-0.587044	0.557174	0.792726
PF3D7_1005700	215.377	0.23561	0.144975	1.62517	0.104126	0.309203
PF3D7_1005800	100.815	-0.501433	0.321369	-1.5603	0.118688	0.333133
PF3D7_1005900	550.914	-0.279644	0.207778	-1.34588	0.178342	0.420569
PF3D7_1006000	261.209	0.15653	0.255278	0.613173	0.539762	0.780088
PF3D7_1006100	376.624	-0.135654	0.247088	-0.54901	0.582999	0.810715
PF3D7_1006200	9200.51	-0.449295	0.26408	-1.70136	0.0888763	0.279842
PF3D7_1006300	18.8316	-0.10837	0.585204	-0.185184	0.853085	0.953298
PF3D7_1006400	341.083	-0.0747349	0.165671	-0.451104	0.651915	0.852196
PF3D7_1006500	416.619	0.117492	0.188806	0.622287	0.533753	0.775248
PF3D7_1006600	1186.48	-0.770105	0.174935	-4.40224	1.07138e-05	0.000298183
PF3D7_1006700	3548.43	-0.102704	0.127679	-0.804396	0.421169	0.687517
PF3D7_1006800	20307.5	-0.116132	0.150239	-0.772981	0.439534	0.701845
PF3D7_1006900	1338.68	-0.473091	0.246865	-1.9164	0.0553142	0.207486
PF3D7_1007000	1261.04	-0.238269	0.151214	-1.5757	0.115095	0.326471
PF3D7_1007100	10.3971	-0.626001	0.601159	-1.04132	0.297725	0.566625
PF3D7_1007200	794.077	-0.110019	0.120253	-0.914892	0.360248	0.632543
PF3D7_1007300	169.724	-0.376902	0.352834	-1.06821	0.285425	0.55298
PF3D7_1007400	531.852	-0.605726	0.175981	-3.44199	0.000577451	0.00776657
PF3D7_1007500	476.82	0.180438	0.483368	0.373294	0.70893	0.882944
PF3D7_1007600	1730.76	-0.0377695	0.208015	-0.181571	0.85592	0.954379
PF3D7_1007700	33154.6	0.0175746	0.179812	0.0977387	0.92214	0.980198
PF3D7_1007800	604.642	-0.0736683	0.284649	-0.258804	0.795786	0.930323
PF3D7_1007900	7125.57	-0.147279	0.11504	-1.28024	0.20046	0.452786
PF3D7_1008000	9492.08	0.035083	0.232525	0.150879	0.880072	0.964124
PF3D7_1008100	15027.1	0.0494487	0.220542	0.224214	0.822591	0.940725
PF3D7_1008200	102.246	-0.134279	0.248882	-0.53953	0.589521	0.814399
PF3D7_1008400	8696.68	-0.364438	0.165222	-2.20574	0.0274021	0.132009
PF3D7_1008500	1718.1	0.0256949	0.210802	0.121891	0.902985	0.973677
PF3D7_1008600	41.5515	1.14074	0.370799	3.07643	0.00209498	0.0210104
PF3D7_1008700	9375.78	-0.12372	0.204855	-0.60394	0.545884	0.785301
PF3D7_1008800	14295.2	0.0174832	0.112836	0.154944	0.876866	0.963216
PF3D7_1008900	5733.25	-0.229589	0.154963	-1.48157	0.138454	0.365955
PF3D7_1009000	1139.86	-0.498658	0.134063	-3.71958	0.000199553	0.00333895
PF3D7_1009100	38.9505	0.463472	0.525568	0.88185	0.377858	0.64872
PF3D7_1009200	1522.81	0.177459	0.129864	1.36649	0.171784	0.412721
PF3D7_1009300	654.512	0.289638	0.196834	1.47149	0.141159	0.369642
PF3D7_1009400	1356.48	0.144488	0.322273	0.448341	0.653907	0.852566
PF3D7_1009500	1422.39	-0.261642	0.167603	-1.56108	0.118504	0.332783
PF3D7_1009600	934.43	-0.050681	0.221616	-0.228688	0.819111	0.940219
PF3D7_1009700	1189.95	-0.176836	0.222791	-0.793731	0.427352	0.693183
PF3D7_1009800	2172.93	-0.0261501	0.1613	-0.162121	0.871211	0.961358
PF3D7_1009900	654.124	0.144599	0.147616	0.979558	0.327305	0.600753
PF3D7_1010000	730.031	-0.379038	0.211794	-1.78965	0.0735097	0.248809
PF3D7_1010100	925.676	-0.198215	0.196116	-1.01071	0.312158	0.583427
PF3D7_1010200	7729.83	0.0686795	0.212732	0.322845	0.746813	0.903504
PF3D7_1010300	4108.44	-0.237808	0.190956	-1.24536	0.213	0.46969
PF3D7_1010400	131.999	0.454246	0.333281	1.36296	0.172897	0.413325
PF3D7_1010500	37.1374	0.325489	0.443485	0.733934	0.462989	0.721591
PF3D7_1010600	13132.2	-0.273115	0.173221	-1.57669	0.114867	0.325989
PF3D7_1010700	3374.87	-0.536179	0.179637	-2.9848	0.00283764	0.0261528
PF3D7_1010800	465.727	0.0236171	0.249301	0.0947335	0.924527	0.980675
PF3D7_1010900	902.578	-0.103078	0.141829	-0.726776	0.467363	0.724663
PF3D7_1011000	380.238	-0.591191	0.210621	-2.80689	0.00500225	0.0405225
PF3D7_1011100	517.87	-0.166637	0.283019	-0.588782	0.556007	0.792726
PF3D7_1011200	567.732	-0.415601	0.179583	-2.31426	0.0206535	0.109232
PF3D7_1011300	248.227	-0.229303	0.356101	-0.643926	0.519623	0.764344
PF3D7_1011400	1630.37	-0.398779	0.141423	-2.81977	0.00480588	0.0392713
PF3D7_1011500	410.646	-0.170737	0.181865	-0.93881	0.347829	0.619022
PF3D7_1011600	278.713	-0.380813	0.31378	-1.21363	0.224889	0.484044
PF3D7_1011700	4039.49	-0.313861	0.101544	-3.0909	0.00199553	0.0202507
PF3D7_1011800	101750	0.321752	0.143273	2.24572	0.0247218	0.123873
PF3D7_1011900	1084.38	-0.465477	0.173684	-2.68003	0.00736162	0.0531967
PF3D7_1012000	2842.11	-0.288497	0.153924	-1.87428	0.0608921	0.220719
PF3D7_1012100	1239.44	-0.188393	0.130536	-1.44322	0.148958	0.379887
PF3D7_1012200	537.254	-0.176096	0.198394	-0.887607	0.374752	0.645681
PF3D7_1012300	709.082	-0.400061	0.22463	-1.78098	0.0749158	0.251299
PF3D7_1012400	67299.2	-0.155268	0.284836	-0.545114	0.585675	0.812001
PF3D7_1012500	2452.29	-0.479482	0.160262	-2.99186	0.00277284	0.0257243
PF3D7_1012600	6822.9	-0.298593	0.130282	-2.2919	0.0219114	0.113283
PF3D7_1012700	1256.28	-0.143746	0.21653	-0.663865	0.506777	0.752735
PF3D7_1012800	453.988	0.187016	0.315846	0.592111	0.553777	0.791273
PF3D7_1012900	4542.1	-0.217643	0.0826037	-2.63479	0.00841897	0.05887
PF3D7_1013000	447.519	-0.277063	0.225885	-1.22657	0.219985	0.47825
PF3D7_1013100	5533.13	-0.0387913	0.120333	-0.322366	0.747175	0.903569
PF3D7_1013200	2728.69	-0.237394	0.167752	-1.41515	0.157026	0.392112
PF3D7_1013300	496.41	-0.200083	0.288627	-0.693223	0.48817	0.741014
PF3D7_1013400	353.788	0.204862	0.215421	0.950981	0.341614	0.613595
PF3D7_1013500	1688.66	-0.175873	0.18482	-0.951593	0.341304	0.613535
PF3D7_1013600	2560.24	0.122421	0.165189	0.741097	0.458635	0.71763
PF3D7_1013700	176.831	-0.0389262	0.194982	-0.19964	0.841762	0.948944
PF3D7_1013800	782.974	-0.421134	0.198427	-2.12236	0.0338076	0.149787
PF3D7_1013900	1948.47	-0.0182041	0.192558	-0.0945381	0.924682	0.980675
PF3D7_1014000	107.495	0.0953539	0.23473	0.406228	0.684575	0.869625
PF3D7_1014100	564.983	-0.00252746	0.48818	-0.00517731	0.995869	1
PF3D7_1014200	29.8333	0.307215	0.369069	0.832404	0.405181	0.674741
PF3D7_1014300	3939.02	0.0158667	0.199965	0.0793474	0.936756	0.985119
PF3D7_1014400	1677.43	-0.358836	0.18146	-1.97749	0.0479864	0.188525
PF3D7_1014500	595.49	0.177785	0.279322	0.636489	0.524458	0.767447
PF3D7_1014600	34330	0.0415796	0.182813	0.227443	0.820079	0.940219
PF3D7_1014700	2558.08	-0.211078	0.262955	-0.802714	0.42214	0.688903
PF3D7_1014800	126.844	0.503261	0.230844	2.18009	0.0292508	0.137652
PF3D7_1014900	2524.73	-0.130414	0.236847	-0.550625	0.581891	0.810352
PF3D7_1015000	666.024	-0.111022	0.173029	-0.641642	0.521106	0.765505
PF3D7_1015100	1426.57	-0.086634	0.15185	-0.570522	0.568324	0.80267
PF3D7_1015200	4339.74	0.114911	0.151013	0.760939	0.446694	0.70821
PF3D7_1015300	5437.99	-0.415471	0.151395	-2.74428	0.00606439	0.0463234
PF3D7_1015400	2331	-0.194801	0.271021	-0.718767	0.472284	0.727846
PF3D7_1015500	371.392	0.00840268	0.174123	0.0482571	0.961511	0.995835
PF3D7_1015600	10414.7	0.00719296	0.228469	0.0314832	0.974884	1
PF3D7_1015700	362.118	-0.533954	0.188581	-2.83143	0.00463403	0.0380884
PF3D7_1015800	2986.44	-0.65652	0.141592	-4.63671	3.54007e-06	0.000115042
PF3D7_1015900	81262.9	0.0534428	0.239757	0.222904	0.823611	0.940825
PF3D7_1016000	291.419	-0.590489	0.305036	-1.9358	0.052892	0.201326
PF3D7_1016100	25.0488	-0.303359	0.552446	-0.54912	0.582923	0.810715
PF3D7_1016200	920.201	0.0499448	0.303728	0.164439	0.869385	0.961196
PF3D7_1016300	237847	0.283809	0.198827	1.42742	0.153459	0.386962
PF3D7_1016400	14076.1	-0.383686	0.140838	-2.7243	0.00644372	0.0481736
PF3D7_1016500	785.85	1.47914	0.260097	5.68687	1.2939e-08	7.90685e-07
PF3D7_1016600	609.939	-0.177194	0.265834	-0.666557	0.505055	0.751715
PF3D7_1016700	4649.24	0.0661706	0.138607	0.477399	0.633078	0.841808
PF3D7_1016800	3666.62	0.1488	0.158816	0.936934	0.348793	0.620149
PF3D7_1016900	4748.01	0.431064	0.277954	1.55085	0.120938	0.336524
PF3D7_1017000	5007.92	-0.101702	0.192532	-0.528236	0.597335	0.817483
PF3D7_1017100	965.595	-0.589933	0.170222	-3.46567	0.000528906	0.00725326
PF3D7_1017200	259.57	-0.10439	0.188481	-0.553849	0.579682	0.80907
PF3D7_1017300	1697.67	-0.0634993	0.172668	-0.367754	0.713056	0.884602
PF3D7_1017400	4374.82	-0.166161	0.134842	-1.23226	0.21785	0.475479
PF3D7_1017500	757.891	-0.83517	0.19822	-4.21335	2.51606e-05	0.000628681
PF3D7_1017600	18467.4	0.0377079	0.131941	0.285793	0.775037	0.918865
PF3D7_1017700	263.674	0.0508773	0.221048	0.230164	0.817965	0.940219
PF3D7_1017800	974.33	-0.243617	0.312036	-0.780734	0.434959	0.698269
PF3D7_1017900	3537.69	-0.199172	0.128476	-1.55027	0.121078	0.336524
PF3D7_1018000	762.054	-0.00801228	0.152926	-0.052393	0.958216	0.994916
PF3D7_1018100	54.4688	-0.477538	0.326024	-1.46473	0.142994	0.371353
PF3D7_1018200	2049.31	0.420283	0.189879	2.21343	0.0268683	0.130896
PF3D7_1018300	4054.11	-0.182812	0.118384	-1.54423	0.122532	0.337827
PF3D7_1018400	81.2659	0.456289	0.329987	1.38275	0.166741	0.405459
PF3D7_1018500	1973.3	-0.286886	0.267099	-1.07408	0.282787	0.55055
PF3D7_1018600	10048.7	0.0027323	0.118993	0.0229618	0.981681	1
PF3D7_1018700	5075.8	-0.0753781	0.145064	-0.51962	0.603328	0.822354
PF3D7_1018800	1105.16	0.0280674	0.213218	0.131637	0.895271	0.970863
PF3D7_1018900	142.832	0.0284062	0.348853	0.0814273	0.935102	0.984569
PF3D7_1019000	15536.8	0.131792	0.122517	1.0757	0.282062	0.549845
PF3D7_1019100	1364.32	0.281485	0.266351	1.05682	0.290594	0.558666
PF3D7_1019200	19.0505	0.460271	0.474318	0.970383	0.331855	0.605155
PF3D7_1019300	3255.75	0.137505	0.269922	0.509426	0.610454	0.82659
PF3D7_1019400	8693.07	-0.624793	0.232072	-2.69224	0.00709735	0.0517527
PF3D7_1019500	2724.63	-0.266058	0.105169	-2.52981	0.0114123	0.0724152
PF3D7_1019600	602.119	-0.0599422	0.205875	-0.291158	0.770931	0.916526
PF3D7_1019700	1792.42	0.500215	0.168736	2.96449	0.00303183	0.0275639
PF3D7_1019800	1594.42	-0.12009	0.102196	-1.17509	0.239958	0.502064
PF3D7_1019900	217.309	-0.377844	0.195011	-1.93755	0.0526776	0.201044
PF3D7_1020000	4832.61	-0.300578	0.23665	-1.27014	0.204034	0.457522
PF3D7_1020100	25.2344	-2.10688	0.547447	-3.84856	0.000118812	0.00221914
PF3D7_1020200	155.358	0.167633	0.246723	0.67944	0.496859	0.747417
PF3D7_1020300	157.047	0.67608	0.232882	2.90311	0.0036948	0.0320065
PF3D7_1020400	1819.4	0.408888	0.199086	2.05383	0.039992	0.167413
PF3D7_1020500	639.583	0.0271302	0.199797	0.135788	0.891989	0.968849
PF3D7_1020600	1159.52	0.0446581	0.129418	0.345068	0.730043	0.895156
PF3D7_1020700	6186.06	-0.00237656	0.194408	-0.0122246	0.990246	1
PF3D7_1020800	751.06	0.320218	0.147686	2.16824	0.0301403	0.140156
PF3D7_1020900	4419.87	-0.619763	0.185716	-3.33715	0.000846415	0.0105381
PF3D7_1021000	1363.66	-0.385212	0.201588	-1.91089	0.0560189	0.209226
PF3D7_1021100	1543.19	0.0225626	0.273806	0.0824037	0.934326	0.984569
PF3D7_1021200	1436.16	-0.271299	0.244768	-1.10839	0.267692	0.53306
PF3D7_1021300	609.776	-0.046816	0.18678	-0.250648	0.802086	0.933917
PF3D7_1021400	4350.01	-0.279808	0.120668	-2.31883	0.0204042	0.108322
PF3D7_1021500	1872.73	-0.336301	0.148241	-2.26861	0.0232921	0.118184
PF3D7_1021600	1458.94	-0.293821	0.225435	-1.30335	0.192455	0.44162
PF3D7_1021700	7921.04	0.406796	0.208011	1.95564	0.050507	0.195155
PF3D7_1021800	7527.06	0.171571	0.156094	1.09915	0.271702	0.537288
PF3D7_1021900	23836.6	0.419496	0.211334	1.98499	0.047145	0.186523
PF3D7_1022000	3179.73	0.0685768	0.162915	0.420937	0.673801	0.864668
PF3D7_1022100	1452.46	-0.161167	0.14446	-1.11565	0.264571	0.530429
PF3D7_1022200	955.516	-0.0569101	0.284135	-0.200292	0.841252	0.948926
PF3D7_1022300	227.488	-0.0172891	0.254777	-0.0678597	0.945897	0.989549
PF3D7_1022400	15105.2	-0.0230822	0.19446	-0.118699	0.905514	0.974316
PF3D7_1022500	1478.35	-0.351264	0.175645	-1.99985	0.0455166	0.182421
PF3D7_1022600	5640.75	0.00661883	0.204792	0.0323198	0.974217	1
PF3D7_1022700	14.1336	0.287739	0.616004	0.467105	0.640425	0.846101
PF3D7_1022800	1335.12	-0.390095	0.145392	-2.68305	0.00729532	0.0528535
PF3D7_1022900	449.786	-0.558845	0.304706	-1.83405	0.066647	0.234474
PF3D7_1023000	213.543	-0.0638484	0.183924	-0.347145	0.728483	0.893711
PF3D7_1023100	127.714	0.990289	0.262129	3.77786	0.000158179	0.00277901
PF3D7_1023200	1588.23	-0.343497	0.12371	-2.77662	0.00549273	0.0429487
PF3D7_1023300	211.688	-0.140118	0.192166	-0.729147	0.465911	0.723232
PF3D7_1023400	510.329	-0.0938659	0.146852	-0.639186	0.522702	0.766152
PF3D7_1023600	146.146	-0.184431	0.320763	-0.574976	0.565307	0.801149
PF3D7_1023700	20.5121	1.66338	0.432164	3.84897	0.000118617	0.00221914
PF3D7_1023800	161.793	0.69891	0.177423	3.93923	8.17446e-05	0.0016364
PF3D7_1023900	92554.2	0.341216	0.168776	2.02172	0.0432058	0.176904
PF3D7_1024000	1440.96	0.176049	0.133673	1.31702	0.187833	0.435643
PF3D7_1024100	909.378	0.177067	0.203693	0.869281	0.384694	0.653398
PF3D7_1024200	346.308	0.317286	0.226873	1.39852	0.161957	0.397069
PF3D7_1024300	480.715	-0.277904	0.217197	-1.2795	0.200721	0.45283
PF3D7_1024400	129.242	0.216953	0.266759	0.813292	0.41605	0.682777
PF3D7_1024500	352.953	-0.158038	0.152137	-1.03879	0.298901	0.567946
PF3D7_1024600	487.074	-0.244591	0.196761	-1.24308	0.213837	0.470782
PF3D7_1024700	915.481	-0.375286	0.146083	-2.56899	0.0101996	0.0674614
PF3D7_1024800	24937.1	0.311584	0.148041	2.10471	0.0353161	0.153913
PF3D7_1024900	1606.4	-0.0164652	0.170282	-0.0966939	0.92297	0.980643
PF3D7_1025000	5707.19	-0.236361	0.143458	-1.6476	0.0994356	0.30136
PF3D7_1025100	3241.47	-0.149179	0.140948	-1.0584	0.289872	0.557892
PF3D7_1025200	396.365	-0.218295	0.165381	-1.31995	0.186853	0.434442
PF3D7_1025300	365.606	-0.0893021	0.177784	-0.502308	0.615451	0.830333
PF3D7_1025400	905.599	-0.282285	0.125822	-2.24352	0.0248635	0.124211
PF3D7_1025500	787.583	0.448824	0.160015	2.80488	0.00503348	0.0406
PF3D7_1025600	1281.24	0.452143	0.220166	2.05365	0.0400098	0.167413
PF3D7_1025700	1417.61	-0.176254	0.21907	-0.804557	0.421075	0.687517
PF3D7_1025800	168.814	-0.387364	0.302079	-1.28233	0.199727	0.452404
PF3D7_1025900	2705.92	0.0745465	0.18729	0.398027	0.690611	0.872693
PF3D7_1026000	3030.46	-0.221701	0.252639	-0.877538	0.380195	0.650191
PF3D7_1026100	238.363	0.630977	0.226324	2.78794	0.00530444	0.0421209
PF3D7_1026200	968.316	0.0254823	0.159975	0.159289	0.873441	0.962086
PF3D7_1026300	1948.07	-0.0166179	0.155897	-0.106595	0.91511	0.97716
PF3D7_1026400	141.816	0.565048	0.162216	3.4833	0.000495269	0.00690918
PF3D7_1026500	98.7644	-0.531962	0.379942	-1.40012	0.161479	0.397069
PF3D7_1026600	9027.54	-0.573826	0.232321	-2.46997	0.0135123	0.0819481
PF3D7_1026800	45229.3	-0.235194	0.248217	-0.947534	0.343367	0.615564
PF3D7_1026900	199.569	-0.115112	0.194795	-0.59094	0.554561	0.792109
PF3D7_1027000	1122.59	-0.110675	0.262914	-0.420954	0.673789	0.864668
PF3D7_1027100	6062.68	-0.134998	0.111565	-1.21004	0.226265	0.484898
PF3D7_1027200	2684.42	-0.201099	0.153168	-1.31293	0.189206	0.437634
PF3D7_1027300	27028.1	0.282982	0.152831	1.8516	0.0640828	0.22831
PF3D7_1027400	1938.88	-0.228528	0.229196	-0.997087	0.318722	0.591763
PF3D7_1027500	138.621	-0.501886	0.20624	-2.4335	0.0149537	0.0870284
PF3D7_1027600	276.075	0.0729935	0.195291	0.373767	0.708578	0.882944
PF3D7_1027700	1610.55	-0.111491	0.171152	-0.651413	0.51478	0.760596
PF3D7_1027800	43427.7	-0.303996	0.198558	-1.53102	0.125765	0.343896
PF3D7_1027900	262.324	-0.550928	0.297747	-1.85032	0.0642673	0.228823
PF3D7_1028000	2668.08	-0.422713	0.127344	-3.31945	0.000901948	0.0110474
PF3D7_1028100	162.702	0.250194	0.295179	0.847602	0.396659	0.66488
PF3D7_1028200	590.776	-0.41924	0.178329	-2.35094	0.0187261	0.101462
PF3D7_1028300	2852.43	-0.259886	0.199648	-1.30172	0.193012	0.442363
PF3D7_1028400	3028.16	0.000258344	0.129196	0.00199963	0.998405	1
PF3D7_1028500	3234.13	-0.0472945	0.146056	-0.323812	0.746081	0.903419
PF3D7_1028600	524.644	-0.110163	0.259637	-0.424298	0.671348	0.863069
PF3D7_1028700	2576.48	-0.389822	0.218664	-1.78274	0.0746281	0.250483
PF3D7_1028800	505.79	-0.710672	0.255029	-2.78664	0.00532584	0.0421716
PF3D7_1028900	111.522	-0.968461	0.328595	-2.94728	0.00320583	0.0287451
PF3D7_1029000	91.0786	-0.0763977	0.318053	-0.240205	0.810172	0.936235
PF3D7_1029100	800.493	0.0400636	0.139468	0.28726	0.773913	0.918692
PF3D7_1029200	994.217	-0.0945138	0.186993	-0.505441	0.613249	0.82897
PF3D7_1029300	2129.92	-0.0467012	0.121629	-0.383965	0.701005	0.878592
PF3D7_1029400	1767.35	-0.370603	0.118127	-3.13732	0.00170499	0.0179503
PF3D7_1029500	3.21313	0.183573	1.02311	0.179426	0.857603	0.95486
PF3D7_1029600	26108.7	-0.178831	0.231481	-0.772553	0.439787	0.701926
PF3D7_1029700	54.3671	0.371855	0.34522	1.07716	0.281411	0.549337
PF3D7_1029800	1399.17	-0.268888	0.216194	-1.24373	0.213598	0.470551
PF3D7_1029900	2375.27	0.00923758	0.160441	0.0575763	0.954086	0.993389
PF3D7_1030000	95.0567	0.739615	0.420149	1.76036	0.078346	0.258201
PF3D7_1030100	8914.9	0.0182522	0.167372	0.109052	0.913161	0.976585
PF3D7_1030200	969.858	-0.629104	0.229057	-2.74649	0.0060236	0.0460744
PF3D7_1030300	4008.54	1.44634	0.240029	6.02568	1.68397e-09	1.33342e-07
PF3D7_1030400	157.983	-0.595017	0.267092	-2.22776	0.0258966	0.127823
PF3D7_1030500	1780.73	-0.372696	0.252307	-1.47715	0.139636	0.367887
PF3D7_1030600	2182.03	0.210707	0.140883	1.49562	0.134753	0.359128
PF3D7_1030700	823.857	-0.120502	0.159246	-0.756702	0.449229	0.709723
PF3D7_1030800	290.714	-0.0863113	0.174017	-0.495993	0.619899	0.832356
PF3D7_1030900	158.878	-0.158848	0.177567	-0.894578	0.371013	0.64265
PF3D7_1031000	142.457	-0.690195	0.289996	-2.38001	0.017312	0.0960792
PF3D7_1031100	102.716	-0.411922	0.294342	-1.39947	0.161674	0.397069
PF3D7_1031200	228.525	0.232416	0.212281	1.09485	0.273581	0.539783
PF3D7_1031300	457.067	0.383782	0.223346	1.71833	0.0857362	0.274474
PF3D7_1031400	355.881	-0.23191	0.209258	-1.10825	0.267754	0.53306
PF3D7_1031500	3263.42	-0.138863	0.121842	-1.1397	0.254413	0.519357
PF3D7_1031600	6251.95	-0.0504161	0.184913	-0.272647	0.785124	0.925167
PF3D7_1031700	1285.76	-0.4477	0.241291	-1.85543	0.0635346	0.227038
PF3D7_1031800	556.367	0.0381396	0.15068	0.253116	0.800179	0.93274
PF3D7_1031900	186.443	-0.167857	0.163025	-1.02964	0.303179	0.573896
PF3D7_1032000	861.9	-0.239047	0.141794	-1.68588	0.0918191	0.285355
PF3D7_1032100	8008.37	0.333625	0.140862	2.36845	0.0178628	0.0982629
PF3D7_1032200	41.5328	0.247141	0.254512	0.971038	0.331529	0.605149
PF3D7_1032300	908.435	0.303598	0.110672	2.74323	0.00608382	0.0464087
PF3D7_1032400	1900.7	-0.090532	0.172971	-0.523394	0.6007	0.820091
PF3D7_1032500	898.19	0.00489573	0.1648	0.0297071	0.976301	1
PF3D7_1032600	132.221	-0.194484	0.275802	-0.705158	0.480712	0.734192
PF3D7_1032700	2326.94	-0.00413345	0.176685	-0.0233945	0.981336	1
PF3D7_1032800	391.6	-0.562466	0.216278	-2.60067	0.00930432	0.0630988
PF3D7_1032900	1674.8	-0.000776829	0.201934	-0.00384694	0.996931	1
PF3D7_1033000	1325.57	0.160124	0.154523	1.03625	0.300087	0.569385
PF3D7_1033100	127572	0.300959	0.155498	1.93545	0.0529347	0.201352
PF3D7_1033200	6532.95	0.290696	0.201816	1.4404	0.149754	0.380729
PF3D7_1033300	1678.57	-0.527787	0.248885	-2.1206	0.0339553	0.150194
PF3D7_1033400	16543.8	-0.272945	0.140912	-1.93699	0.0527464	0.201044
PF3D7_1033500	1990.98	-0.069896	0.179138	-0.390179	0.696404	0.876664
PF3D7_1033600	8858.07	-0.0909672	0.119741	-0.759703	0.447432	0.708781
PF3D7_1033700	3981.06	-0.319529	0.133154	-2.39969	0.016409	0.0929394
PF3D7_1033800	38.3845	0.9422	0.313373	3.00664	0.00264149	0.0247096
PF3D7_1033900	757.795	0.0247428	0.157715	0.156883	0.875337	0.962367
PF3D7_1034000	1589.82	0.0261384	0.135255	0.193252	0.846762	0.949919
PF3D7_1034100	25.6975	-0.465625	0.52668	-0.884076	0.376655	0.647769
PF3D7_1034200	125.173	-0.208343	0.24211	-0.860532	0.389496	0.657779
PF3D7_1034300	17.5107	0.960294	0.515045	1.86449	0.0622534	0.223921
PF3D7_1034400	1828.67	-0.0735963	0.280441	-0.262431	0.792989	0.929176
PF3D7_1034500	2535.92	-0.0312242	0.123299	-0.253239	0.800083	0.93274
PF3D7_1034600	655.915	-0.0717286	0.166558	-0.430653	0.666721	0.860097
PF3D7_1034700	401.004	-0.373891	0.163264	-2.2901	0.0220156	0.113552
PF3D7_1034800	624.476	-0.193683	0.22089	-0.876828	0.38058	0.650191
PF3D7_1034900	12670.2	-0.182555	0.13378	-1.36459	0.172382	0.413325
PF3D7_1035000	929.294	-0.230094	0.182468	-1.26101	0.207305	0.462206
PF3D7_1035100	439.825	-0.217935	0.19836	-1.09868	0.271906	0.537502
PF3D7_1035200	4883.9	0.0999162	0.239491	0.417203	0.67653	0.865798
PF3D7_1035300	1160.56	0.0486162	0.22466	0.216399	0.828677	0.943824
PF3D7_1035400	2999.7	-0.39455	0.220568	-1.78879	0.0736486	0.248865
PF3D7_1035500	2403.98	-0.893213	0.245383	-3.64008	0.000272553	0.00429214
PF3D7_1035600	190.027	-0.126435	0.201372	-0.627869	0.53009	0.772008
PF3D7_1035700	2713.69	-0.232238	0.214442	-1.08299	0.278813	0.545723
PF3D7_1035800	2965.99	0.0227364	0.205774	0.110492	0.912019	0.976439
PF3D7_1035900	2333.39	-0.504584	0.197255	-2.55803	0.0105266	0.0689545
PF3D7_1036000	1128.15	0.74227	0.300993	2.46607	0.0136603	0.0824902
PF3D7_1036300	199.32	5.14846	0.383479	13.4257	4.27808e-41	2.40514e-37
PF3D7_1036400	12.1811	-3.1102	1.42845	-2.17733	0.0294563	0.137976
PF3D7_1036500	878.118	-0.668045	0.185331	-3.6046	0.000312636	0.00484198
PF3D7_1036600	550.067	-0.59312	0.162773	-3.64385	0.000268594	0.00424168
PF3D7_1036700	841.899	-0.191749	0.198767	-0.964695	0.334698	0.607331
PF3D7_1036800	687.282	0.170539	0.154399	1.10453	0.269362	0.534729
PF3D7_1036900	47752.1	0.35167	0.152224	2.31021	0.0208765	0.109998
PF3D7_1037000	1931.09	0.179448	0.195615	0.917351	0.358959	0.632006
PF3D7_1037100	2609.57	0.00177225	0.136889	0.0129467	0.98967	1
PF3D7_1037200	68.1115	0.582331	0.343567	1.69496	0.0900833	0.281987
PF3D7_1037300	14215.9	-0.312881	0.178124	-1.75653	0.0789982	0.259876
PF3D7_1037400	480.403	-0.161026	0.341683	-0.471273	0.637446	0.84442
PF3D7_1037500	390.217	-0.600364	0.194388	-3.08848	0.00201186	0.0203796
PF3D7_1037600	5443.91	-0.167003	0.122405	-1.36434	0.17246	0.413325
PF3D7_1037700	543.802	-0.546861	0.197215	-2.77291	0.00555572	0.0433208
PF3D7_1037800	158.257	0.931516	0.215273	4.32714	1.51058e-05	0.000406338
PF3D7_1037900	197.691	0.0396669	0.401197	0.0988715	0.92124	0.980125
PF3D7_1038000	19337.5	-0.089449	0.18486	-0.483873	0.628476	0.839661
PF3D7_1038100	997.051	0.204181	0.210846	0.968391	0.332849	0.605516
PF3D7_1038200	199.081	-0.312395	0.209866	-1.48855	0.136606	0.362093
PF3D7_1038300	12.5471	0.620826	0.578364	1.07342	0.283084	0.55055
PF3D7_1038400	383.842	1.00903	0.324718	3.10741	0.00188733	0.0193978
PF3D7_1038500	130.581	0.917587	0.233238	3.93413	8.34993e-05	0.00165903
PF3D7_1038600	407.028	1.30686	0.196321	6.65676	2.79935e-11	3.03526e-09
PF3D7_1038700	332.573	1.16568	0.232067	5.02304	5.08609e-07	2.05712e-05
PF3D7_1038800	2722.9	0.810707	0.155006	5.23017	1.69354e-07	7.86868e-06
PF3D7_1038900	193.301	-0.0938018	0.212822	-0.440752	0.659392	0.855354
PF3D7_1039000	10962	0.644845	0.17313	3.72464	0.000195597	0.00329236
PF3D7_1039100	118.306	5.02452	0.42794	11.7412	7.84053e-32	1.10199e-28
PF3D7_1039200	1.19926	2.65378	2.48813	1.06658	0.286163	0.553806
PF3D7_1039400	0.156811	0	5.81365	0	1	1
PF3D7_1039600	1.70914	1.02038	1.93019	0.528644	0.597052	0.817387
PF3D7_1039700	2780.15	0.19869	0.333552	0.595679	0.55139	0.789988
PF3D7_1039800	2.36025	0	2.14076	0	1	1
PF3D7_1039900	65.6199	0.643615	0.415268	1.54988	0.121171	0.336524
PF3D7_1040000	75.7008	0.709985	0.578578	1.22712	0.219777	0.477984
PF3D7_1040100	9.71069	-0.668476	1.05998	-0.63065	0.528269	0.77101
PF3D7_1040200	52.7192	-0.115774	0.370083	-0.312832	0.754408	0.908245
PF3D7_1040300	22.594	1.42521	0.581213	2.45213	0.0142012	0.0839527
[truncated: 3,758 more rows]

## Sheet: S4_KO_counts
geneid	G5_26_R1_R	G5_26_R1_D	G5_10_R2_R	G5_26_R2_R	G5_34_R2_R	G5_38_R2_R	G5_10_R2_D	G5_26_R2_D	G5_34_R2_D	G5_38_R2_D	G5_26_R3_R	G5_26_R3_D	G5_38_R1_R	G5_38_R1_D	G5_38_R3_R	G5_38_R3_D	G5_30_R1_R	G5_30_R1_D	G5_30_R2_R	G5_30_R2_D	G5_30_R3_R	G5_30_R3_D	G5_10_R3_R	G5_10_R3_D	G5_10_R1_D	G5_10_R1_R	G5_34_R1_D	G5_34_R1_R	GCN5_rep1_ChIP_RNA	GCN5_rep2_ChIP_RNA
[truncated: 5,624 more rows]

[truncated: 14 more sheets: S5_up_in_eu, S6_down_in_eu, S7_GOs_eu_down, S8_GOs_eu_up, S9_genes_closest_GCN5, S10_ChIP_RNA_counts, S11_broad_GCN5_genes, S12_gam_genes, S13_up_in_het, S14_GOs_het_up, S15_H2BZ_peaks_KO, S16_H2BZac_peaks_KO, S17_H2BZ_peaks_control, S18_H2BZac_peaks_control]
